# Supplementary material for: Identification of Gut Bacteria such as Lactobacillus johnsonii that Disseminate to Systemic Tissues of Wild Type and MyD88–/– Mice
Source: Gut Microbes. 2022 Jan 13;14(1):2007743. doi: 10.1080/19490976.2021.2007743 (PMC8765072; doi:10.1080/19490976.2021.2007743)
Supplement: Supplemental Material [file KGMI_A_2007743_SM3086.zip]

Archive with 4 entries (3 files):
- Supplementary information/
- Supplementary information/Gut Microbes_KGMI_20210378 _Supplementary Material_Final.docx
- Supplementary information/Gut Microbes_KGMI_20210378_Supplementary material 5.xlsx
- Supplementary information/Gut Microbes_KGMI_20210378_Supplementary material 6.xlsx
