# Supplementary material for: Identification of Gut Bacteria such as Lactobacillus johnsonii that Disseminate to Systemic Tissues of Wild Type and MyD88–/– Mice
Source: Gut Microbes. 2022 Jan 13;14(1):2007743. doi: 10.1080/19490976.2021.2007743 (PMC8765072; doi:10.1080/19490976.2021.2007743)
Supplement: Supplemental Material [file KGMI_A_2007743_SM3086.zip › Supplementary information/Gut Microbes_KGMI_20210378_Supplementary material 5.xlsx]

## Sheet: Sheet1
Shotgun-metagenomic raw sequencing reads and microbial reads of different mice tissue samples and kit-reagent control.
Tissue	Raw reads			Microbial reads (post removal of murine/poor quality/duplicate reads)			%Microbial Reads			%Microbial Reads (Average)
	Germ-free mice	WT mice	MYD88-/- mice	Germ-free mice	WT mice	MYD88-/- mice	Germ-free mice	WT mice	MYD88-/- mice	Germ-free mice	WT mice	MYD88-/- mice
Stomach	4414522	6684112	7374386	286310	722170	802540	6.48564	10.8043	10.8828	5.61984	14.1784	25.3556
	6094100	7266886	5589508	226111	3321881	3852986	3.71033	45.7126	68.9325
	6979482	6757732	6605200	476038	445646	1744703	6.82053	6.59461	26.4141
	7009768	6842487	6017796	508643	481201	264071	7.2562	7.03255	4.38817
	6200552	7113557	5767897	235333	491786	1735017	3.79536	6.91336	30.0806
	7110575	6338055	4648211	401818	507858	531558	5.65099	8.01284	11.4358
Small intestine	2877353	6254303	6528876	735336	3227740	5040101	25.556	51.6083	77.1971	23.6665	55.1056	77.4237
	6082644	6055117	5142101	1356947	5407339	3934304	22.3085	89.302	76.5116
	6889905	6265080	5985782	2655180	4701923	5892869	38.5373	75.0497	98.4478
	4056981	4804974	5314723	663372	3461096	4220073	16.3514	72.0315	79.4034
	5650814	7018351	5424871	1399924	597994	4960802	24.7738	8.52043	91.4455
	4463900	6729547	6735859	646012	2296240	2797854	14.4719	34.1218	41.5367
Caecum	5712998	5583434	6113749	181880	2457850	4282945	3.18362	44.0204	70.0543	4.55257	54.3177	68.5725
	6341096	6515642	6155792	317743	3672211	3532995	5.01085	56.3599	57.393
	6619672	7927450	6227189	270989	4202318	5545255	4.09369	53.0097	89.0491
	6837883	6871347	5941330	306308	2652925	2760769	4.47957	38.6085	46.4672
	6541447	6686031	5148102	348872	3729903	4685888	5.33325	55.7865	91.0217
	6521295	6743005	6385867	340047	5267713	3668680	5.21441	78.1211	57.45
Colon	5673270	6275694	6582793	173633	401702	1043054	3.06055	6.40092	15.8452	3.9494	21.1583	45.7631
	4657128	6706687	4114303	209907	721047	1480064	4.50722	10.7512	35.9736
	6411272	5581177	6315013	218771	739712	2099968	3.41229	13.2537	33.2536
	5561617	6344224	2587731	245438	1130390	2142918	4.41307	17.8176	82.8107
	6523730	6696190	7013063	257175	1551722	2241018	3.94215	23.1732	31.9549
	6243196	7476339	5481910	272275	4153359	4097201	4.36115	55.5534	74.7404
	Average intestinal microbial read (%)									9.44707	36.19	54.2787
Sample	Raw reads			Microbial reads (post removal of murine/poor quality/duplicate reads)			%Microbial Reads			%Microbial Reads (Average)
	Germ-free mice	WT mice	MYD88-/- mice	Germ-free mice	WT mice	MYD88-/- mice	Germ-free mice	WT mice	MYD88-/- mice	Germ-free mice	WT mice	MYD88-/- mice
Stool	6758059	5507290	5339820	367172	5491021	5280806	5.4331	99.7046	98.8948	4.57811	85.9854	96.4069
	6852225	5458879	6469927	356886	5313348	6291548	5.20832	97.334	97.243
	5629874	6363867	5817219	219677	6352528	5250013	3.90199	99.8218	90.2495
	6093959	5187290	5868312	256670	5006539	5849204	4.21188	96.5155	99.6744
	6586834	5821150	5024110	317562	5712937	4986831	4.82116	98.141	99.258
	6430987	6808709	5610425	250309	1661009	5224536	3.89223	24.3954	93.1219
Sample	Raw reads			Microbial reads (post removal of murine/poor quality/duplicate reads)			%Microbial Reads
Kit Reagent	33380			17267			51.7286
