# Supplementary material for: Identification of Gut Bacteria such as Lactobacillus johnsonii that Disseminate to Systemic Tissues of Wild Type and MyD88–/– Mice
Source: Gut Microbes. 2022 Jan 13;14(1):2007743. doi: 10.1080/19490976.2021.2007743 (PMC8765072; doi:10.1080/19490976.2021.2007743)
Supplement: Supplemental Material [file KGMI_A_2007743_SM3086.zip › Supplementary information/Gut Microbes_KGMI_20210378_Supplementary material 6.xlsx]

## Sheet: Stomach
Shotgun Bacterial Metagenomic Reads- Stomach
Stomach	-	Reagent cntrl	-	GF1	GF2	GF3	GF4	GF5	GF6	-	WT1	WT2	WT3	WT4	WT5	WT6	-	MyD1	MyD2	MyD3	MyD4	MyD5	MyD6
Lactobacillus johnsonii		0.01461		0.1834	0.00092	0.00102	0.00265	0	0.01479		0.25918	0.47031	0.52951	0.14051	0.04549	0.09214		0.62937	0.93592	0.78931	0.53511	0.49524	0.80951
Bordetella bronchiseptica		0.31422		0.28611	0.19783	0.29448	0.3865	0.32291	0.35447		0.1152	0.06123	0.09068	0.20632	0.27449	0.30365		0.1107	0.0056	0.03886	0.13766	0.09042	0.04245
Lactobacillus reuteri		0.00111		0.00242	0	0.00015	0.00044	0	0.00014		0.07878	0.02744	0.01227	0.06961	0.03411	0.01206		0.02283	0.00871	0.02934	0.03562	0.01282	0.02835
Lactobacillus prophage Lj771		0		0.00116	0	0	0	0	0.00104		0.00113	0.00231	0.00235	0.00082	0	0		0.00256	0.00388	0.00271	0.00278	0.00098	0.00108
Candidatus Arthromitus sp. SFB-mouse		0		0.00017	0	4e-05	0.00014	0	0		0	0.00021	0	0.00013	0.00049	0.00015		0.00087	4e-05	0.00124	7e-05	3e-05	0
Lactobacillus acidophilus		0		0.00108	0	8e-05	0.00026	0	9e-05		0.01659	0.01875	0.01654	0.01524	0.01276	0.01296		0.00212	0.00348	0.00281	0.00201	0.00314	0.00482
Bifidobacterium animalis		0.0034		0.00709	0	0.00025	0.00108	0	0.00033		0.04606	0.01977	0.02319	0.03539	0.01751	0.0009		0.00333	0.00077	0.00173	0.0002	0.04504	0.00843
Methylobacterium sp. 4-46		0.10075		0.09075	0.06501	0.0934	0.12055	0.10346	0.10831		0.0365	0.01955	0.02823	0.06249	0.0818	0.09521		0.03292	0.00171	0.01236	0.0414	0.02811	0.01315
Lactobacillus gasseri		0		0.00035	0	0	0	0	0		0.00566	0.00616	0.00643	0.005	0.00465	0.00446		0.00144	0.00221	0.00167	0.00122	0.0007	0.00107
Bacteroides fragilis		0.00534		0.00325	0.00059	0.00093	0.00249	0.00071	0.00081		0.00481	0.01585	0.00724	0.00671	0.00424	0.00358		0.00521	0.00436	0.00796	0.00109	0.01828	0.00292
Lactobacillus phage KC5a		0		0	0	0	0	0	0		0.0002	0.00044	0.00038	0	0	0		0.00122	0.0016	0.00114	0.00138	0	0
Encephalomyocarditis virus		0.05746		0.05311	0.04085	0.05969	0.06779	0.05933	0.06632		0.02324	0.01209	0.01739	0.0392	0.0542	0.05925		0.02024	0.00103	0.00728	0.02601	0.01747	0.00781
Streptococcus suis		0.06914		0.07686	0.04719	0.05898	0.08766	0.07775	0.09413		0.02718	0.02627	0.03185	0.06526	0.07807	0.0745		0.02826	0.00129	0.01316	0.03687	0.02281	0.0139
Burkholderia mallei		0.04049		0.03526	0.02668	0.03728	0.04634	0.03985	0.04304		0.01494	0.00897	0.01177	0.02553	0.0334	0.03861		0.01276	0.00075	0.00512	0.01673	0.01145	0.00545
Mycobacterium tuberculosis		0.05606		0.05839	0.0545	0.06247	0.07297	0.06562	0.06979		0.02196	0.01096	0.01769	0.04221	0.05744	0.05882		0.01528	0.00079	0.00634	0.02023	0.01426	0.00696
Thermoanaerobacter wiegelii		0.01991		0.03084	0.02009	0.02809	0.0492	0.04073	0.04856		0.01104	0.00846	0.01198	0.03076	0.03268	0.02679		0.01105	0.00048	0.00474	0.01448	0.00935	0.00548
Bifidobacterium longum		0		0.00157	0	6e-05	0.00039	0	6e-05		0.00922	0.00494	0.00446	0.00733	0.00359	0.00029		0.00058	0.00018	0.00036	0.00019	0.00917	0.0016
Bifidobacterium bifidum		0		0.00123	0	4e-05	0.00025	0	0		0.00796	0.00414	0.0042	0.00692	0.00335	0.00025		0.00054	0.00016	0.00034	8e-05	0.00799	0.00153
Bifidobacterium adolescentis		0		0.00101	0	6e-05	0.0001	0	6e-05		0.00725	0.00303	0.00329	0.00543	0.00246	0.00011		0.00047	0.00011	0.00023	0	0.00671	0.00115
Lactobacillus amylovorus		0		0	0	0	0	0	0		0.00641	0.00631	0.00644	0.00722	0.00882	0.00698		0.00032	0.00032	0.00029	0.00017	0.00011	0
Bacteroides salanitronis		0		0.00055	0	9e-05	0.0002	0	0		0.00071	0.00214	0.00099	0.00118	0.00043	0.00059		0.00117	0.00081	0.00159	0.0001	0.00309	0.00045
Treponema primitia		0.01294		0.0108	0.00925	0.01122	0.01323	0.01197	0.01284		0.00461	0.00282	0.00427	0.0077	0.01114	0.01135		0.00391	0.00021	0.00171	0.00533	0.00351	0.00192
Bifidobacterium thermophilum		0		0.00065	0	5e-05	0.00011	0	0		0.0044	0.00197	0.00224	0.00358	0.00165	0.00014		0.00032	7e-05	0.00016	0	0.004	0.0008
Bifidobacterium breve		0		0.00076	0	5e-05	9e-05	0	0.0001		0.00441	0.00178	0.00216	0.00355	0.00149	0.00021		0.00032	7e-05	0.00014	0	0.00411	0.00073
Bifidobacterium dentium		0		0.00055	0	0	5e-05	0	5e-05		0.00385	0.00171	0.00183	0.00311	0.0014	6e-05		0.00027	8e-05	0.00014	0	0.00349	0.00064
Roseburia hominis		0.00305		0.00084	0	0.00041	0.00133	0	0.00011		0.00034	0.02034	0.00049	0.00267	0.0039	0.00496		0.00156	0.00101	0.00214	0.00089	0.00164	0.0001
Tannerella forsythia		0.00174		0.00064	0	0.00011	0.00041	0	0		0.00111	0.00301	0.00128	0.00181	0.00047	0.00076		0.0009	0.00074	0.00198	0.00015	0.00307	0.00047
Alistipes shahii		0.00314		0.00168	0	0.00036	0.00116	0	0.00016		0.00195	0.01328	0.00124	0.00308	0.00533	0.00274		0.00114	0.00146	0.00421	0.00048	0.00521	0.00059
Parabacteroides distasonis		0		0.00055	0	6e-05	0.00047	0	0		0.00089	0.00197	0.00096	0.0013	0.00055	0.00079		0.0008	0.00064	0.00135	0	0.0025	0.00033
Adlercreutzia equolifaciens		0		0.00021	0	6e-05	0.00015	0	0		0.00072	0.00157	0.00031	0.00129	0.00062	0.00044		0.00098	0.00022	0.00036	0.00013	0.00098	0.00015
Alistipes finegoldii		0.00247		0.00127	0	0.00034	0.00103	0	0.00016		0.00197	0.01168	0.00152	0.00339	0.00412	0.00238		0.00078	0.00134	0.0037	0.00052	0.00486	0.00063
Lactobacillus crispatus		0		0	0	0	6e-05	0	0		0.00919	0.00934	0.00927	0.0088	0.00804	0.00789		0.00014	0.00022	0.00015	0	3e-05	6e-05
Lactobacillus helveticus		0		0	0	0	9e-05	0	0		0.01155	0.01157	0.01141	0.0104	0.01066	0.00909		0.00017	0.0002	0.00014	0.00015	0.00013	0.00017
Stackebrandtia nassauensis		0.00887		0.00587	0.00469	0.00593	0.00701	0.00612	0.00633		0.00285	0.00163	0.00207	0.00368	0.00578	0.00648		0.00208	0.00016	0.00096	0.0025	0.00199	0.00103
Prevotella dentalis		0		0.00097	0.00056	0.00045	0.00068	0.00058	0.00057		0.00075	0.00185	0.00084	0.00119	0.00089	0.00087		0.0008	0.00045	0.00111	0.00033	0.00232	0.00035
Streptomyces albus		0.00527		0.00583	0.0045	0.00579	0.00625	0.00613	0.00654		0.00274	0.00142	0.00208	0.00427	0.00514	0.00566		0.00219	0.00013	0.00087	0.00251	0.00207	0.00105
Treponema azotonutricium		0.00548		0.00565	0.00512	0.00571	0.00651	0.00637	0.00683		0.00262	0.00122	0.0019	0.00381	0.00525	0.00591		0.00211	0.00012	0.00085	0.00276	0.00183	0.0008
Akkermansia muciniphila		0		0.00037	0	0	0.00011	0	0		0.00012	0.00064	0.00027	0.00456	9e-05	0.00046		0.00146	0.00024	0.00168	0.00019	0.00637	0.00112
Enterococcus faecalis		0.00138		0.0004	0	0.00015	0.00027	0	0		0.00611	0.00387	0.0006	0.00078	0.0017	0.00176		0.00047	0.00028	0.00104	0.00025	0.00064	0.0017
Pandoravirus salinus		0.00109		0.01024	0.01202	0.00792	0.01002	0.012	0.01111		0.0039	0.00134	0.00724	0.01091	0.01168	0.00895		0.00471	0.00014	0.00195	0.00735	0.00297	0.00194
Lactobacillus phage phi jlb1		0		0	0	0	0	0	0		0.00025	0.00014	0.00025	0	0	0		0.00018	0.00015	0.00012	0	0.00036	0.00025
Agathobacter rectalis		0.00259		0.00046	0	0.00024	0.00073	0	0		0.00024	0.01045	0.00029	0.00166	0.00173	0.00249		0.0007	0.00041	0.00112	0.00045	0.00073	3e-05
Streptomyces cattleya		0.0018		0.00229	0.00199	0.00195	0.00194	0.00223	0.00218		0.00147	0.00152	0.00133	0.00225	0.00227	0.00204		0.00091	0.00017	0.00056	0.00108	0.0017	0.00065
[Clostridium] saccharolyticum		0.00215		0.00052	0	9e-05	0.00053	0	0		0.00016	0.00688	0.00024	0.00079	0.00131	0.00207		0.00072	0.00054	0.00099	0.00027	0.00057	5e-05
Bacteroides vulgatus		0.00165		0.00033	0	6e-05	0.00019	0	0		0.0004	0.00132	0.00046	0.00058	0.00038	0.00033		0.00044	0.00025	0.00058	0	0.00153	0.00019
Gordonibacter pamelaeae		0		0	0	0	6e-05	0	0		0.00046	0.00096	0.00022	0.00044	0.00038	0.00031		0.00048	0.00013	0.00016	0	0.00033	6e-05
Methylobacterium extorquens		0.00311		0.00402	0.00373	0.00421	0.0049	0.0046	0.0048		0.00209	0.00101	0.00166	0.00332	0.00404	0.00429		0.0017	0.00012	0.00061	0.00221	0.00165	0.00067
Mycoplasma hyopneumoniae		0		0.00561	0.00598	0.00459	0.00534	0.0058	0.00655		0.00239	0.0006	0.00302	0.00496	0.00506	0.00466		0.00272	8e-05	0.00101	0.0034	0.00165	0.001
Paludibacter propionicigenes		0		0.00026	0	0	0.0001	0	0		0.00036	0.00082	0.0005	0.00066	0.00027	0.0002		0.00028	0.00031	0.00069	0	0.00151	0.00017
Peptoclostridium difficile		0		0.00022	0	0.0001	0.00039	0	0		0.0002	0.00418	0.00014	0.00097	0.00104	0.00156		0.0004	0.00022	0.00045	0.00017	0.00031	9e-05
Bacteroides thetaiotaomicron		0		0.00173	0	9e-05	0.00031	0	8e-05		0.00065	0.00281	0.00067	0.00062	0.00043	0.00048		0.00031	0.00024	0.00054	0.0001	0.00666	0.00029
Lactobacillus delbrueckii		0		0	0	0	0	0	0		0.00138	0.00155	0.00123	0.00147	0.00126	0.00107		7e-05	0.0001	8e-05	0	4e-05	4e-05
Prevotella denticola		0		0.00029	0	8e-05	0.00011	0	0.00012		0.00032	0.00095	0.00047	0.00054	0.00034	0.00027		0.00033	0.00028	0.00054	0.00018	0.00112	0.00015
Clostridium sp. SY8519		0		0.00027	0	7e-05	0.00019	0	0		4e-05	0.00436	0.00011	0.00064	0.00072	0.00132		0.0005	0.00025	0.00062	0.00012	0.00043	0
Glypta fumiferanae ichnovirus		0		0.00697	0.00933	0.00531	0.00627	0.00813	0.00724		0.00279	0.00099	0.00492	0.0068	0.00755	0.00644		0.00292	8e-05	0.00108	0.00578	0.00168	0.00156
Odoribacter splanchnicus		0		0.00037	0	0.00013	0.00037	0.00017	0.00011		0.00049	0.00254	0.00052	0.00083	0.00091	0.00063		0.00029	0.00027	0.00068	0.00018	0.0011	0.00011
Pandoravirus dulcis		0		0.00416	0.00618	0.00432	0.00474	0.0061	0.00513		0.00231	0.00041	0.00364	0.0045	0.00528	0.00489		0.00232	8e-05	0.00079	0.00351	0.00129	0.00088
Staphylococcus aureus		0.07602		0	0	0	0	0	0		6e-05	0.00013	0	0	0.00496	0		0	0.00017	0.00012	0	0	0
Bifidobacterium asteroides		0		0.00021	0	0	7e-05	0	0		0.00135	0.00074	0.00068	0.00123	0.00053	8e-05		0.0001	3e-05	6e-05	0	0.00126	0.00019
Porphyromonas asaccharolytica		0		0.00011	0	8e-05	0.00011	0	8e-05		0.00012	0.00043	0.00032	0.0004	7e-05	0.00021		0.0003	0.00018	0.00037	0.00013	0.00062	0.00013
Sorangium cellulosum		0.00179		0.00187	0.00185	0.00156	0.00156	0.00208	0.00179		0.00098	0.0011	0.00128	0.00179	0.00207	0.00177		0.0009	0.0001	0.00048	0.00126	0.00118	0.00062
Eggerthella lenta		0		0	0	0	0	0	0		0.00024	0.00063	0.0001	0.00035	0.00025	0.00015		0.00027	8e-05	0.00011	0	0.0003	4e-05
Escherichia coli		0.00989		0.0061	0.01039	0.01155	0.01373	0.02028	0.01472		0.00352	0.0009	0.00276	0.00957	0.01166	0.01126		0.00216	6e-05	0.00087	0.00249	0.00146	0.0005
Ictalurid herpesvirus 1		0		0.00396	0.0048	0.00292	0.00406	0.00453	0.00478		0.00174	0.00041	0.00269	0.00432	0.00457	0.00426		0.0016	6e-05	0.00063	0.00264	0.00104	0.00067
Lactobacillus buchneri		0		0	0	0	0	0	0		0.00016	8e-05	0	0	9e-05	0		5e-05	7e-05	7e-05	7e-05	4e-05	6e-05
Lactobacillus kefiranofaciens		0		0	0	0	7e-05	0	0		0.00922	0.00889	0.0086	0.00822	0.00839	0.00711		4e-05	7e-05	7e-05	0	0.00011	0.00023
Porphyromonas gingivalis		0		0.00016	0	0	0	0	0		0.00026	0.00071	0.00035	0.00052	0.00015	0.00016		0.00025	0.00019	0.00035	0	0.00103	0.00011
Prevotella ruminicola		0		0.00019	0	0	9e-05	0	0		0.0002	0.0006	0.00028	0.00039	0.0001	0.00014		0.00024	0.0002	0.00043	0	0.00087	0.00011
Streptococcus pneumoniae		0		0	0	0	0	0	0		0	8e-05	0	0	0	0		9e-05	8e-05	8e-05	0	4e-05	0
Bacteroides helcogenes		0		0.00029	0.00014	0.0001	0.00023	0	9e-05		0.00036	0.00082	0.00047	0.0004	0.00022	0.00026		0.00026	0.00018	0.00039	9e-05	0.00114	0.00014
Cyprinid herpesvirus 1		0		0.00551	0.00396	0.00292	0.00397	0.0042	0.00597		0.00185	0.00075	0.00213	0.00404	0.00551	0.00369		0.0018	8e-05	0.00104	0.00276	0.00182	0.00079
Faecalitalea cylindroides		0		0.00012	0	7e-05	0.00014	0	0		0.00011	0.0013	0.0005	0.00112	0.00047	0.0003		0.0002	0.00011	0.00033	7e-05	0.00149	0.00019
Streptococcus pyogenes		0		0.00042	0.00082	0.0008	0.00111	0.00149	0.00086		0.00053	0.00248	0.00043	0.00139	0.0013	0.00174		0.00045	0.00019	0.00049	0.00041	0.00044	0.00016
[Eubacterium] eligens		0		0.00013	0	5e-05	0.00027	0	0		9e-05	0.00289	0	0.00043	0.00059	0.00051		0.00034	0.00015	0.00039	0.00012	0.00034	0
Lachnoclostridium phytofermentans		0		0	0	6e-05	0.00024	0	0		5e-05	0.0023	0	0.00034	0.00056	0.00057		0.00027	0.00014	0.00033	9e-05	0.00025	3e-05
Lactobacillus sakei		0		0	0	0	0	0	0		0.0006	0.00015	0.00016	0.00017	0.00021	0.00017		0	5e-05	4e-05	0	8e-05	0.00018
Tetragenococcus halophilus		0		0	0	0	0	0	0		0.00019	0.00014	8e-05	0.00014	0.00011	8e-05		5e-05	5e-05	5e-05	0	4e-05	8e-05
Butyrivibrio proteoclasticus		0		0.00013	0	7e-05	0.00019	0.0001	7e-05		9e-05	0.00253	0.0001	0.00039	0.00044	0.00063		0.00022	0.00011	0.00027	0.00015	0.00024	0
Clostridium botulinum		0		0	0	0	0.00014	0	5e-05		0.00017	0.00056	0.00015	0.00033	0.00051	0.00043		9e-05	4e-05	0.00022	0	8e-05	0
Hyposoter fugitivus ichnovirus		0		0.00376	0.00417	0.00207	0.0027	0.00345	0.00361		0.00118	0.00052	0.00244	0.00324	0.00405	0.00243		0.00134	5e-05	0.00071	0.00271	0.00087	0.00077
Prevotella intermedia		0		0	0	0	0	0	0		0.00014	0.0003	0.00015	0.00026	8e-05	0		0.00012	8e-05	0.00016	0	0.00039	4e-05
Prevotella sp. oral taxon 299		0		0	0	0	0	0	0		9e-05	0.00027	0.00013	0.00014	0	0.0001		0.00013	8e-05	0.00018	0	0.00036	6e-05
Proteus mirabilis		0		0.0054	0.00494	0.00336	0.00359	0.00505	0.00463		0.00208	0.00062	0.00336	0.00477	0.0062	0.00406		0.00215	7e-05	0.00112	0.00322	0.00136	0.00132
Riemerella anatipestifer		0.00139		0.00124	0.00212	0.00168	0.00179	0.00217	0.00189		0.00054	0.00015	0.00135	0.0014	0.00136	0.00152		0.00086	3e-05	0.00026	0.00116	0.00048	0.00025
Bacillus cereus		0		0	0	0	7e-05	0	6e-05		0.00049	0.00039	0.00035	0.00024	0.0002	0.00015		6e-05	1e-05	6e-05	0	0	0
Candidatus Azobacteroides pseudotrichonymphae		0		0.00027	0.00058	0.0004	0.00042	0.00071	0.00036		0.00028	0.00028	0.00051	0.00063	0.00043	0.00038		0.00034	9e-05	0.00023	0.00029	0.0006	0.00015
Cellulomonas gilvus		0		0	0	0	0	0	0		0.00033	0.0002	0.00023	0.0003	0.00021	0		0	1e-05	2e-05	0	0.00032	8e-05
Clostridium kluyveri		0		0	0	0	0	0	0		0	0.00048	0	0	0.00012	9e-05		0.00029	7e-05	0.00022	0	2e-05	0
Cotesia congregata bracovirus		0		0.00261	0.00312	0.00185	0.00242	0.00256	0.00265		0.00095	0.00034	0.0016	0.00249	0.00298	0.00234		0.00111	4e-05	0.00045	0.00209	0.00062	0.00052
Enterococcus faecium		0		0	0	4e-05	8e-05	0	0		0.00018	0.00214	7e-05	0.00044	0.00039	0.00041		9e-05	6e-05	0.00015	0	0.0001	0.0001
Gardnerella vaginalis		0		0	0	0	0	0	0		0.00038	0.00021	0.00018	0.00037	0.00012	0		3e-05	1e-05	3e-05	0	0.0004	7e-05
Isoptericola variabilis		0		0	0	0	0	0	0		0.00047	0.00024	0.0002	0.00027	0.00017	0		0	1e-05	2e-05	0	0.00041	9e-05
Listeria monocytogenes		0		0.00035	0.0003	0.0003	0.00023	0.00037	0.00028		0.00025	0.00017	0.00023	0.00023	0.00034	0.00032		0.00013	2e-05	9e-05	0.00021	0.0001	0.0001
Macacine herpesvirus 1		0.00149		0.0016	0.00132	0.00136	0.00137	0.00139	0.0015		0.00059	0.00028	0.00051	0.00111	0.00136	0.00138		0.00052	3e-05	0.0002	0.00075	0.00048	0.0003
Oscillibacter valericigenes		0		0.00031	0	0.00016	0.0004	0	6e-05		0.00019	0.01035	0.00021	0.00115	0.00148	0.00127		0.00012	0.00013	0.00035	0.00025	0.00032	4e-05
Paenibacillus mucilaginosus		0		0.00052	0.00029	0.00028	0.00027	0.00037	0.00036		0.00026	0.00052	0.00024	0.0006	0.0005	0.00036		0.00024	4e-05	0.0002	0.00024	0.00038	0.00011
Prevotella melaninogenica		0		0	0	0	0	0	0		0.00011	0.00033	0.00019	0.00016	8e-05	0.0001		0.00011	0.0001	0.00019	0	0.00041	4e-05
Psychroflexus torquis		0		0	0	0	0	0	0		0	3e-05	0	0	0	0		3e-05	4e-05	4e-05	0	0	0
Slackia heliotrinireducens		0		0	0	0	0	0	0		6e-05	0.00063	0	0.00016	0.00012	0.0001		0.0001	4e-05	7e-05	0	0.0001	0
Verminephrobacter eiseniae		0.0011		0.00107	0.00107	0.00099	0.00098	0.00112	0.00108		0.00047	0.00033	0.00052	0.00081	0.00099	0.00105		0.00041	4e-05	0.00023	0.00059	0.00044	0.00021
Achromobacter xylosoxidans		0		0.00916	0.00096	0.00077	0.00087	0.00039	0.02127		0.00016	0.0002	0.00071	0.00027	0.00013	0.00034		0.00113	8e-05	0.00098	0.00022	0.00034	0.00037
Bacillus cellulosilyticus		0		0	0	0	0	0	0		4e-05	2e-05	0	0	0	0		0	1e-05	1e-05	0	0	4e-05
Beutenbergia cavernae		0		0	0	0	0	0	0		0.00027	0.00018	8e-05	0.00024	0.00011	0		0	1e-05	2e-05	0	0.00026	3e-05
Blattabacterium punctulatus		0		0	0	0	0	0	0		0	0.0001	0.0001	0.00011	0	0		0.0001	5e-05	0.00012	0	0.00023	3e-05
Brachybacterium faecium		0		0	0	0	0	0	0		0.00027	0.00026	0.00016	0.00025	0.00018	0		2e-05	1e-05	3e-05	0	0.00027	4e-05
Cardinium endosymbiont of Encarsia pergandiella		0		0.0006	0.00073	0.0005	0.00071	0.00062	0.00066		0.00037	0.00018	0.00038	0.00072	0.00099	0.00068		0.0003	2e-05	0.00015	0.0005	0.00025	0.00013
Cellulomonas flavigena		0		0	0	0	0	0	8e-05		0.00022	0.00014	0.00016	0.00021	0.0001	0		4e-05	1e-05	2e-05	9e-05	0.00025	4e-05
Cellulosilyticum lentocellum		0		0	0	0	0	0	0		0	0.00073	0	0.00021	0.00017	0.00016		9e-05	4e-05	0.00011	0	4e-05	0
Clavibacter michiganensis		0		0.00011	0	0	0	0	6e-05		0.0003	0.00021	0.00018	0.00034	0.00017	0		0	2e-05	4e-05	0	0.00034	7e-05
Cyprinid herpesvirus 3		0		0.00129	0.0016	0.00103	0.00128	0.00136	0.00151		0.00047	0.00018	0.00086	0.00125	0.00126	0.00119		0.00063	2e-05	0.00024	0.00105	0.00038	0.00023
Dyadobacter fermentans		0		0	0	0	0	0	0		0	9e-05	0	0	0	0		5e-05	2e-05	6e-05	0	0.0001	0
Eggerthella sp. YY7918		0		0	0	0	0	0	0		4e-05	0.00034	0	0.0001	0	0.00011		0.0001	3e-05	4e-05	0	4e-05	0
Equid herpesvirus 3		0		0.00128	0.00075	0.00084	0.00102	0.00061	0.00133		0.00024	0.00018	0.00018	0.00041	0.0007	0.0005		0.0003	2e-05	0.00023	0.00027	0.00057	0.0002
Eubacterium limosum		0		0	0	4e-05	7e-05	0	0		6e-05	0.00083	0	0	0.00016	0.00014		6e-05	5e-05	0.00013	0	6e-05	0
Flavobacterium indicum		0		9e-05	0	0	0	0	0		7e-05	0.00011	0	0.00013	0	0		0	4e-05	7e-05	0	9e-05	0
Geobacillus sp. GHH01		0		0	0	0	0	0	0		0	0	0	0	0	0		0	2e-05	0	0	0	0
Human herpesvirus 7		0		0.00161	0.00115	0.00081	0.00116	0.00096	0.00226		0.00054	0.00027	0.00068	0.00131	0.00135	0.0009		0.00059	2e-05	0.00037	0.0005	0.00074	0.00038
Intrasporangium calvum		0		0	0	0	0	0	0		0.00026	0.00017	0.0001	0.00015	0	0		0	1e-05	2e-05	0	0.00024	3e-05
Megasphaera elsdenii		0		0	0	0	0	0	0		0	0.00035	0	0	0	7e-05		4e-05	3e-05	0.0001	0	7e-05	0
Methylobacterium populi		0		0.00075	0.00091	0.00069	0.00078	0.00081	0.00087		0.00037	0.00039	0.0004	0.00089	0.00081	0.00086		0.00038	3e-05	0.0002	0.00042	0.00041	0.00022
Micrococcus luteus		0.001		0.00021	0	4e-05	5e-05	0	0		0.00025	0.00021	0.00016	0.00058	0.00011	0		0.00011	1e-05	2e-05	0	0.00032	0.00011
Microlunatus phosphovorus		0		0.00039	0.00043	0.00044	0.00044	0.00047	0.00062		0.00031	0.00016	0.00017	0.00039	0.0005	0.0005		0.0002	2e-05	8e-05	0.00026	0.0002	8e-05
Modestobacter marinus		0		0.00032	0.00031	0.00035	0.00032	0.00044	0.00036		0.00028	0.0002	0.00031	0.00038	0.00043	0.00034		0.00013	1e-05	9e-05	0.00022	0.00025	0.00012
Mycoplasma hyorhinis		0		0.00077	0.00103	0.00079	0.001	0.00139	0.001		0.00058	0.00014	0.00061	0.00105	0.00115	0.00111		0.0005	3e-05	0.00015	0.00083	0.00031	0.00019
Phycisphaera mikurensis		0		0	0	0	4e-05	0	0		4e-05	0.00012	0	0	0	0		3e-05	2e-05	2e-05	0	6e-05	0
Pseudomonas putida		0		0	0	0	0	0	6e-05		0.00016	0.00031	8e-05	0.00019	0.00446	0.00013		6e-05	3e-05	9e-05	0	0.00019	0
Pseudopedobacter saltans		0		0.00022	0	0	5e-05	0	0		0	0.00012	9e-05	9e-05	0	0		8e-05	7e-05	0.00015	0	0.00025	5e-05
Ruminococcus albus		0		0	0	0	8e-05	0	0		0	0.00103	0	0.00017	0.00017	0.00022		0.00011	6e-05	0.00017	0	8e-05	0
Ruminococcus champanellensis		0		0	0	5e-05	8e-05	0	0		4e-05	0.00182	0.0001	0.00023	0.00036	0.00034		0.00011	6e-05	0.00019	9e-05	0.00014	0
Sphingobacterium sp. 21		0		0	0	0	0	0	0		6e-05	0.00022	0.00014	0.0001	0	0		9e-05	7e-05	0.00012	0	0.00023	0
Streptomyces bingchenggensis		0		0.00032	0.00026	0.00016	0.00023	0.00032	0.00024		0.00021	0.00051	0.00027	0.00035	0.00039	0.00031		0.00015	4e-05	0.00015	0.00017	0.00043	0.00017
Treponema succinifaciens		0		0	0	0	0.00015	0	0		6e-05	0.00186	0.00011	0.00023	0.00042	0.00041		0.0001	4e-05	0.00013	9e-05	0.00015	0
Xylanimonas cellulosilytica		0		0	0	0	0	0	0		0.00034	0.0002	0.00018	0.00028	0.00015	0		3e-05	1e-05	2e-05	0	0.00028	6e-05
[Clostridium] cellulolyticum		0		0	0	0	0	0	0		0	0.00027	0	0	0	0		0.00011	1e-05	2e-05	0	0	0
[Clostridium] clariflavum		0		0	0	0	0	0	0		0	0.00036	0	0	0.00064	0		0.00025	3e-05	0.00019	0	0.00012	0
[Clostridium] sticklandii		0		0	0	0	0	0	0		0	0.0002	0	0	7e-05	0		3e-05	1e-05	5e-05	0	2e-05	0
Acholeplasma laidlawii		0		0	0	0	0	0	0		5e-05	2e-05	0	0	0	0		0	1e-05	3e-05	0	0	0
Acholeplasma palmae		0		0	0	0	0	0	0		0	4e-05	0	0	0	0		0	0	3e-05	0	2e-05	0
Acidaminococcus fermentans		0		0	0	0	0	0	0		0	0.00068	0	0.00013	0	9e-05		2e-05	2e-05	5e-05	0	5e-05	0
Acinetobacter baumannii		0.0043		0.00068	0.00048	0.00035	0.0006	0.00062	0.00071		0.00021	9e-05	0.00039	0.00065	0.00083	0.00031		0.00037	1e-05	0.00016	0.00037	0.00019	0.0002
Actinoplanes friuliensis		0		9e-05	0.0001	0.0001	8e-05	0	9e-05		0.0001	9e-05	7e-05	0.00012	8e-05	0.00014		4e-05	1e-05	4e-05	0	9e-05	4e-05
Actinoplanes missouriensis		0		0	0	0	0	0	0		9e-05	9e-05	0	0.0001	0	0		0	1e-05	2e-05	0	0.0001	0
Actinoplanes sp. N902-109		0		0	0	0	0	0	0		0.0001	0.00015	0	0.00012	0	0		0	0	0	0	0.00012	0
Actinoplanes sp. SE50/110		0		0	0	0	0	0	0		6e-05	0.00014	0	0.00011	0	0		0	1e-05	2e-05	0	5e-05	0
Actinosynnema mirum		0		0	0	0	0	0	0		0.00015	0.00011	0	0.00012	0	0		0	0	0	0	0.00015	0
Aerococcus urinae		0		0	0	0	0	0	0		3e-05	7e-05	0	0	0	0		0	0	2e-05	0	0	0
Aeromonas hydrophila		0		0	0	5e-05	0	0	6e-05		4e-05	0.00021	0	9e-05	0.00011	0.0001		5e-05	2e-05	4e-05	0	8e-05	0
Alkaliphilus metalliredigens		0		0	0	0	0	0	0		0	0.00019	0	0	0	0		4e-05	2e-05	4e-05	0	0	0
Alkaliphilus oremlandii		0		0	0	0	0	0	0		0	0.00015	0	0	0	0		0	1e-05	6e-05	0	0	0
Alteromonas mediterranea		0		0.00017	0.39381	0.23352	0.00024	0.11516	0.00409		0.14411	0.00015	0.03344	0.00261	0.001	0.00235		0.01358	0.00486	0.00035	0.01751	0.06542	0.00034
Amycolicicoccus subflavus		0		0	0	0	0	0	0		6e-05	6e-05	0	0	0	0		0	1e-05	0	0	9e-05	0
Anaeromyxobacter dehalogenans		0		0	0	0	0	0	0		0	0.0002	0	0	0	0		0	2e-05	4e-05	0	7e-05	0
Anoxybacillus flavithermus		0		0	0	0	0	0	0		0	0	0	0	0	0		0	0	2e-05	0	0	0
Arthrobacter arilaitensis		0		0.00014	0	6e-05	6e-05	0.00011	7e-05		0.00015	7e-05	7e-05	0.0002	0.00024	9e-05		5e-05	0	4e-05	0	0.00018	7e-05
Arthrobacter chlorophenolicus		0		0	0	0	0	0	0		0.00012	8e-05	0	0.00012	0	0		0	1e-05	1e-05	0	0.00013	0
Arthrobacter phenanthrenivorans		0		0	0	0	0	0	0		9e-05	0.00013	0	0	0	0		0	0	0	0	9e-05	0
Arthrobacter sp. FB24		0		0.00023	0.00012	0.00011	0.00013	0.00021	0.00015		0.00024	0.00019	0.00019	0.00036	0.00028	0.00021		9e-05	1e-05	6e-05	7e-05	0.00017	6e-05
Azotobacter vinelandii		0		0	0	8e-05	0.0001	0.00015	0.00011		8e-05	0.0001	9e-05	0.00014	0.00017	0.00015		4e-05	1e-05	4e-05	0	9e-05	3e-05
Bacillus clausii		0		0	0	0	0	0	0		5e-05	3e-05	0	0	0	0		0	0	2e-05	0	0	0
Bacillus cytotoxicus		0		0	0	0	0	0	0		6e-05	0.00011	9e-05	0.0001	9e-05	0.00012		0	0	1e-05	0	0	0
Bacillus halodurans		0		0	0	0	0	0	0		0	2e-05	0	0	0	0		0	0	0	0	0	0
Bacillus megaterium		0		0	0	0	0	0	0		4e-05	8e-05	0	0	0	0		0	0	0	0	3e-05	0
Bacillus sp. 1NLA3E		0		0	0	0	0	0	0		0	7e-05	0	0	0	0		0	1e-05	0	0	0	0
Bacillus subtilis		0		0	0	0	0	0	0		0	0.00021	0	0	0	0		0	1e-05	3e-05	0	4e-05	0
Bacillus thuringiensis		0		0.00018	0.00019	8e-05	0.00013	0.0002	0.00011		0.00034	0.00026	0.00015	0.00017	0.00031	0.0003		9e-05	2e-05	6e-05	0.0001	0.00011	0.00019
Belliella baltica		0		0	0	5e-05	7e-05	0	0		0	8e-05	6e-05	0	0	8e-05		0	1e-05	4e-05	0	6e-05	0
Blastococcus saxobsidens		0		0.00015	0.0001	0.0001	0.00012	0.00015	0.0001		7e-05	6e-05	0	8e-05	0.00019	0.00017		6e-05	1e-05	3e-05	0	7e-05	4e-05
Bordetella petrii		0		0.0002	0	0	6e-05	0	0.00033		0	9e-05	0	0	0	0		7e-05	2e-05	8e-05	0	5e-05	3e-05
Brachyspira murdochii		0		0.00166	0.00173	0.00119	0.00116	0.00146	0.00152		0.00065	0.0002	0.00083	0.00157	0.00229	0.00144		0.00062	3e-05	0.00038	0.0009	0.00045	0.0003
Burkholderia phytofirmans		0		0	0	0	0	0	0		3e-05	4e-05	0	0	0	0		0	0	0	0	4e-05	0
Burkholderia pseudomallei		0		0.00024	0.00017	0.00017	0.0002	0.00015	0.00023		0.00017	6e-05	0.00011	0.00023	0.00019	0.00018		0.0001	0	4e-05	0	0.0001	3e-05
Campylobacter jejuni		0		0	0	0	0	0	0		0	8e-05	0.00012	0	0	0		0	0	0	0	0	0
Candidatus Koribacter versatilis		0		0	0	0	0	0	0		0	9e-05	0	0	0	0		4e-05	2e-05	5e-05	0	6e-05	0
Capnocytophaga ochracea		0		0	0	0	0	0	0		0	4e-05	0	0	0	0		0	2e-05	3e-05	0	9e-05	0
Carnobacterium maltaromaticum		0		0	0	0	0	0	0		0.00037	0.00012	8e-05	7e-05	8e-05	0.00014		0	1e-05	0	0	2e-05	9e-05
Catenulispora acidiphila		0		0	0	0	0	0	0		7e-05	0.00013	0	9e-05	0	0		0	0	1e-05	0	9e-05	0
Cellulomonas fimi		0		0	0	0	0	0	0		0.0002	0.0001	7e-05	9e-05	0	0		0	0	0	0	0.00017	3e-05
Cellulophaga algicola		0		0	0.00014	4e-05	8e-05	0	6e-05		4e-05	2e-05	7e-05	9e-05	7e-05	9e-05		0.0001	3e-05	0.00011	0.00015	0.0001	0
Chitinophaga pinensis		0		0	0	0	0	0	0		0	0.00012	0	0	0	0.0001		4e-05	3e-05	4e-05	0	0.00011	2e-05
Chlamydia psittaci		0		0.0003	0.00028	0.00031	0.00037	0.00036	0.00037		0.00015	8e-05	9e-05	0.00015	0.00026	0.0003		0.0001	1e-05	4e-05	0.00011	0.00011	4e-05
Chlorobaculum parvum		0		0	0	0	0	0	0		0	0.00014	0	0	0	0		0	2e-05	5e-05	0	6e-05	0
Chlorobaculum tepidum		0		0	0	0	0	0	0		0	9e-05	0	0	0	0		5e-05	2e-05	4e-05	0	6e-05	0
Chlorobium phaeobacteroides		0		0.00045	0.0008	0.00057	0.00061	0.00093	0.00068		0.00029	0.00022	0.00059	0.00069	0.00073	0.00058		0.00027	3e-05	0.00017	0.00065	0.00022	0.00014
Chlorobium phaeovibrioides		0		0	0	0	0	0	0		0	3e-05	0	0	0	0		0	2e-05	3e-05	0	3e-05	0
Clostridium beijerinckii		0		0	0	0	0	0	0		0	7e-05	0	0	0	0		0	1e-05	7e-05	0	0	0
Clostridium cellulovorans		0		0	0	0	0	0	0		0	0.00012	0	0	0	0		0	1e-05	3e-05	0	0	0
Clostridium novyi		0		0	0	0	0	0	0		0	9e-05	0	0	0	0		4e-05	1e-05	5e-05	0	3e-05	0
Clostridium perfringens		0		0	0	0	0	0	0		4e-05	6e-05	0	0	0	0		5e-05	1e-05	5e-05	0	5e-05	0
Clostridium saccharobutylicum		0		0	0	0	0	0	0		0	0.00016	0	0	0	0		4e-05	1e-05	5e-05	0	3e-05	0
Clostridium saccharoperbutylacetonicum		0		0	0	0	0	0	0		7e-05	0.00026	8e-05	0	0	0.00021		3e-05	2e-05	5e-05	0	3e-05	0
Clostridium tetani		0		0	0	0	0	0	0		4e-05	0.00022	0	0	0.00016	0.00015		3e-05	2e-05	7e-05	0	2e-05	0
Collimonas fungivorans		0		0.00032	0.00031	0.00034	0.0003	0.00034	0.00031		8e-05	6e-05	0.00018	0.00023	0.00019	0.00025		0.00015	1e-05	7e-05	0.00026	0.00011	3e-05
Comamonas testosteroni		0		0	0	0	0	0	0		0.00016	0.00083	0	0	0	0		0	2e-05	0	0	0	0
Coriobacterium glomerans		0		0	0	0	0	0	0		4e-05	0.00025	0	7e-05	0	0		3e-05	1e-05	4e-05	0	4e-05	0
Corynebacterium diphtheriae		0		0	0	0	0	0	0		0.0001	0.00027	0	0	0	0		0	0	3e-05	0	0.00014	3e-05
Corynebacterium halotolerans		0		0	0	0	0	0	0		0.00012	0.00011	0	0.00012	0	0		0	1e-05	2e-05	0	0.00011	2e-05
Corynebacterium jeikeium		0		0	0	0	0	0	0		0.00012	8e-05	8e-05	0	0	0.0001		0	1e-05	0	0	8e-05	3e-05
Corynebacterium maris		0		0	0	0	0	0	0		0.0001	8e-05	7e-05	0	0	0		0	1e-05	0	0	9e-05	0
Corynebacterium terpenotabidum		0		0	0	0	0	0	0		4e-05	6e-05	0	9e-05	0	0		0	0	0	0	7e-05	0
Corynebacterium urealyticum		0		0	0	0	0	0	0		5e-05	0.0001	0	0	0	0		0	1e-05	0	0	4e-05	0
Corynebacterium variabile		0		0	0	0	0	0	0		0.00011	0.00013	8e-05	8e-05	0	0		0	0	0	0	0.0001	0
Cupriavidus metallidurans		0		0	0	0	0	0	0		6e-05	9e-05	0	0	9e-05	0		3e-05	1e-05	8e-05	0	9e-05	0
Cyprinid herpesvirus 2		0		0.00064	0.00065	0.00032	0.00053	0.00028	0.0011		0.00025	0.00011	0.00034	0.00054	0.00078	0.00033		0.00027	1e-05	0.00018	0.00036	0.00032	0.00014
Dehalococcoides mccartyi		0		0	0	0	0	0	0		0	0.00014	0	8e-05	0	0		4e-05	2e-05	3e-05	0	5e-05	0
Deinococcus radiodurans		0		0	0	0	0	0	0		4e-05	8e-05	0	0	0	0		0	1e-05	0	0	8e-05	0
Delftia acidovorans		0		0.00037	0	0	0	0	0.00044		0	0	0	0	0	0		5e-05	0	4e-05	0	0	0
Desulfitobacterium dehalogenans		0		0	0	0	0	0	0		0	0.00015	0	0	0	9e-05		0	1e-05	4e-05	0	4e-05	0
Desulfomicrobium baculatum		0		0	0	0	0	0	0		0	0.00014	0	0	0	0		0	1e-05	3e-05	0	6e-05	0
Desulfosporosinus meridiei		0		0	0	0	0	0	0		0	7e-05	0	0	0	0		0	0	2e-05	0	0	0
Desulfotomaculum kuznetsovii		0		0	0	0	0	0	0		0	0.00028	0	0	0.00013	0		3e-05	1e-05	4e-05	0	0	0
Desulfovibrio alaskensis		0		0	0	0	0	0	0		0	0.00027	0	0	0.00012	0		0	4e-05	3e-05	0	8e-05	0
Desulfovibrio desulfuricans		0		0	0	0	0	0	0		0	0.00052	0	0.00016	0	0.00018		5e-05	3e-05	5e-05	0	0.00011	0
Desulfovibrio vulgaris		0		0	0	0	0	0	0		3e-05	0.00041	0	0.00018	0.00012	0.00014		7e-05	4e-05	6e-05	0	0.00011	0
Echinicola vietnamensis		0		0	0	0	0	0	0		0	9e-05	0	0	0	0		0	3e-05	6e-05	0	0.0001	0
Edwardsiella ictaluri		0		0	0	0.0001	8e-05	0	0.00013		0	0.00013	0	0	0.00011	0		0	0	5e-05	0	7e-05	0
Elephantid herpesvirus 1		0		0.00065	0.00073	0.0005	0.00072	0.00068	0.00085		0.00026	7e-05	0.00052	0.00068	0.00085	0.00057		0.00028	1e-05	0.0001	0.00049	0.00017	0.00017
Emticicia oligotrophica		0		0	0	0	0	0	0		0	6e-05	0	0	0	0		0	1e-05	4e-05	0	7e-05	0
Epinotia aporema granulovirus		0		0.00016	0.0003	0.00017	0.0002	0.0002	9e-05		7e-05	0	0.00019	0.00013	9e-05	0.00021		6e-05	0	7e-05	0.00024	3e-05	4e-05
Erysipelothrix rhusiopathiae		0		0	0	0	0	0	0		7e-05	5e-05	0	0	0	6e-05		0	1e-05	2e-05	0	3e-05	0
Erythrobacter litoralis		0		0	0	0	0	0	0		4e-05	7e-05	0	0	0	0		0	0	0	0	6e-05	0
Ethanoligenens harbinense		0		0	0	3e-05	0.00011	0	0		0	0.00179	0	0.00018	0.00027	0.0003		8e-05	6e-05	0.00019	0.00012	9e-05	0
Fibrella aestuarina		0		0	0	0	0	0	0		0	0.00017	0	0	7e-05	0		5e-05	3e-05	9e-05	0	0.00011	0
Fibrobacter succinogenes		0		0	0	0	0	0	0		3e-05	0.00014	5e-05	0	0	6e-05		4e-05	3e-05	7e-05	0	0.00012	3e-05
Filifactor alocis		0		0	0	0	0	0	0		0	0.00018	0	0	0	0		7e-05	1e-05	4e-05	0	2e-05	0
Flavobacteriaceae bacterium 3519-10		0		0	0	0	0	0	0		4e-05	6e-05	0	0	0	0		5e-05	3e-05	7e-05	0	0.00018	0
Flavobacterium johnsoniae		0		9e-05	0.00014	0.00013	0.00018	0.00038	0.00015		0.00011	0.00011	0.00012	0.00017	0.00019	0.00019		9e-05	1e-05	5e-05	0.0002	7e-05	0
Flavobacterium psychrophilum		0		0.00042	0.00065	0.00049	0.0007	0.00067	0.0005		0.00025	9e-05	0.00031	0.00061	0.00051	0.00047		0.00012	2e-05	0.00012	0.00025	0.00013	6e-05
Flexibacter litoralis		0		0	0	0	0	0	0		0	3e-05	0	0	0	0		3e-05	1e-05	3e-05	0	5e-05	0
Fluviicola taffensis		0		0	0	0	0	0	0		4e-05	8e-05	0	0	0	0		4e-05	2e-05	4e-05	0	8e-05	0
Frankia sp. EuI1c		0		0	0	0	0	0	0		8e-05	5e-05	0	0	0	0		0	0	0	0	5e-05	0
Fusobacterium nucleatum		0		8e-05	0	0	8e-05	0	0		0	0.00018	0	9e-05	0.00011	0.0001		6e-05	1e-05	5e-05	0	3e-05	0
Gemmatimonas aurantiaca		0		0	0	0	0	0	0		0	5e-05	0	0	0	0		0	1e-05	3e-05	0	8e-05	0
Geobacillus thermodenitrificans		0		0	0	0	0	0	0		0	4e-05	0	0	0	0		0	0	2e-05	0	0	0
Gloeobacter violaceus		0		0	0	0	0	0	0		0	0.00016	0	0	0	0		3e-05	1e-05	2e-05	0	6e-05	0
Granulicella mallensis		0		0	0	0	0	0	0		0	6e-05	0	0	0	0		0	1e-05	3e-05	0	4e-05	0
Haemophilus influenzae		0		0.00171	0.0017	0.00102	0.00123	0.00202	0.00157		0.00086	0.00027	0.00136	0.00164	0.00194	0.00134		0.00061	3e-05	0.00036	0.00145	0.00041	0.00049
Haliangium ochraceum		0		0	0.0001	0	5e-05	0	0		5e-05	0.00012	9e-05	8e-05	9e-05	7e-05		5e-05	1e-05	2e-05	0	3e-05	0
Haliscomenobacter hydrossis		0		0	0	0	0	0	0		0	6e-05	0	0	0	0		0	1e-05	3e-05	0	5e-05	0
Haloquadratum walsbyi		0		0.00049	0.00025	0.00033	0.00038	0.00025	0.00063		0.00015	8e-05	0.0002	0.00057	0.00066	0.00062		0.00026	1e-05	0.00012	0.0003	0.00019	0.00014
Helicobacter pylori		0		0.00046	0.00065	0.00049	0.00045	0.0006	0.00051		0.00023	8e-05	0.00031	0.00054	0.0005	0.00044		0.00025	1e-05	9e-05	0.00047	0.00017	0.00011
Heliobacterium modesticaldum		0		0	0	0	0	0	0		0	0.00062	0	0.00011	0	0.00012		5e-05	3e-05	9e-05	0	7e-05	0
Histophilus somni		0		0.00085	0.00068	0.00074	0.00063	0.00099	0.00072		0.0004	9e-05	0.00085	0.001	0.00104	0.00062		0.0004	1e-05	0.00013	0.00073	0.00017	0.00023
Ilumatobacter coccineus		0		0	0	0	0	0	0		7e-05	0.00014	0	0.0001	0	0		3e-05	4e-05	6e-05	0	0.00023	2e-05
Klebsiella pneumoniae		0		0.00017	0.00014	0.00027	0.00029	0.00035	0.00033		0.00016	0.00016	0.00014	0.00032	0.00024	0.0003		0.00011	2e-05	8e-05	0.00015	0.00018	4e-05
Kocuria rhizophila		0		0	0	0	0	0	0		7e-05	0.00017	0	0	0	0		0	0	0	0	7e-05	3e-05
Kyrpidia tusciae		0		0.00012	0.00016	0.00014	0.00013	0.0002	0.00011		6e-05	0.0001	0	0.00011	9e-05	0.00012		6e-05	1e-05	4e-05	0	8e-05	0
Kytococcus sedentarius		0		0	0	0	0	0	0		0.0001	0.00016	0	9e-05	0	0		0	1e-05	0	0	0.00012	0
Lactobacillus brevis		0		0	0	0	0	0	0		0.00031	9e-05	0	0.00011	0.00012	7e-05		0	1e-05	1e-05	0	3e-05	7e-05
Lactobacillus fermentum		0		9e-05	0	0	0	0	0		0.00231	0.00017	0.0002	0.00017	0.00044	0.0005		3e-05	1e-05	3e-05	0	0.00015	0.00078
Lactobacillus ruminis		0		0.00013	0	0	8e-05	0	0		0.00395	0.00044	0.00038	0.00023	0.00086	0.00088		3e-05	1e-05	3e-05	0	0.00027	0.00099
Lactobacillus salivarius		0		0.00017	0	0	0	0	0		0.00426	0.00068	0.00082	0.00047	0.00111	0.00106		0	1e-05	0	0	0.00028	0.00102
Lactococcus lactis		0		0.00035	0	8e-05	6e-05	0.00088	0.00058		0.00204	0.00019	0.0003	0.0002	0.00017	0.00063		3e-05	1e-05	3e-05	0	4e-05	4e-05
Others		0.16378		0.02541	0.03066	0.0219	0.02694	0.035	0.03515		0.0232	0.05807	0.01856	0.03359	0.04018	0.02974		0.01289	0.00343	0.01356	0.03425	0.02348	0.00589

## Sheet: SI
Shotgun Bacterial Metagenomic Reads- Stomach
Small Intestine	-	Reagent cntrl	-	GF1	GF2	GF3	GF4	GF5	GF6	-	WT1	WT2	WT3	WT4	WT5	WT6	-	MyD1	MyD2	MyD3	MyD4	MyD5	MyD6
Lactobacillus johnsonii		0.01461		0.00033	0.03538	0.16267	0.00069	0.00717	0.10794		0.35414	0.65014	0.39001	0.15465	0.02137	0.08583		0.94276	0.86915	0.89346	0.85689	0.80691	0.8567
Bordetella bronchiseptica		0.31422		0.38955	0.39025	0.33912	0.41435	0.39476	0.34222		0.07684	0.02689	0.13325	0.15305	0.30881	0.13815		0.00795	0.01624	0.00896	0.04265	0.01353	0.0163
Lactobacillus reuteri		0.00111		0	0.00095	0.00266	3e-05	0.00084	0.00154		0.04818	0.01942	0.004	0.01134	0.0093	0.08565		0.00718	0.00398	0.01178	0.006	0.00655	0.00874
Lactobacillus prophage Lj771		0		0	0.00038	0.00056	0	0	0.00063		0.00107	0.00245	0.00155	0.00035	0	0.00043		0.00379	0.0033	0.0033	0.00342	0.00113	0.00125
Candidatus Arthromitus sp. SFB-mouse		0		0	3e-05	0.00032	0	0.00019	0.00036		0.00271	0.00275	0.00251	0.00119	0.00161	0.0032		0.00369	2e-05	0.002	0.00302	0.00041	6e-05
Lactobacillus acidophilus		0		0	0.0002	0.00074	0	0.00024	0.00036		0.01255	0.02287	0.00774	0.01408	0.00766	0.00921		0.00344	0.00305	0.00339	0.00337	0.00515	0.00528
Bifidobacterium animalis		0.0034		6e-05	0.00133	0.00416	0	0.00102	0.0017		0.13422	0.05704	0.09027	0.10505	0.01551	0.0068		0.00325	0.00206	0.00622	0.00036	0.02264	0.02893
Methylobacterium sp. 4-46		0.10075		0.12231	0.12677	0.10303	0.12501	0.12871	0.1048		0.02643	0.00831	0.04103	0.05269	0.09102	0.04667		0.00252	0.00528	0.0027	0.01406	0.00455	0.00506
Lactobacillus gasseri		0		0	7e-05	0.00029	0	6e-05	0.00017		0.00424	0.00792	0.00282	0.00431	0.00266	0.00299		0.0022	0.00204	0.00202	0.00206	0.00125	0.00123
Bacteroides fragilis		0.00534		0.0002	0.00088	0.00668	0.0003	0.00191	0.00523		0.00904	0.01097	0.01705	0.02637	0.00988	0.0125		0.00172	0.00934	0.01057	0.00454	0.01107	0.00262
Lactobacillus phage KC5a		0		0	5e-05	0.00025	0	0	0.00033		0.00021	0.00039	0.00036	4e-05	0	0		0.00159	0.00135	0.00135	0.00153	0	4e-05
Encephalomyocarditis virus		0.05746		0.06883	0.07508	0.05912	0.07569	0.07567	0.06631		0.01644	0.00525	0.02331	0.0317	0.05825	0.02777		0.00144	0.00311	0.0015	0.00799	0.00264	0.00288
Streptococcus suis		0.06914		0.07654	0.0875	0.0727	0.08275	0.09059	0.07557		0.02367	0.00715	0.03119	0.04295	0.08542	0.0309		0.00136	0.00282	0.00181	0.00938	0.00317	0.00387
Burkholderia mallei		0.04049		0.04645	0.05061	0.03917	0.04799	0.05082	0.04127		0.01179	0.00372	0.01603	0.0226	0.03668	0.01903		0.00105	0.00218	0.00118	0.00557	0.00203	0.00212
Mycobacterium tuberculosis		0.05606		0.07992	0.08027	0.05503	0.0789	0.07228	0.06191		0.01759	0.00535	0.02045	0.0351	0.06396	0.03108		0.00105	0.00228	0.00129	0.00495	0.00282	0.00292
Thermoanaerobacter wiegelii		0.01991		0.03459	0.04236	0.02984	0.03144	0.04596	0.02905		0.01055	0.00177	0.01321	0.01831	0.03607	0.01331		0.00092	0.00127	0.00081	0.00485	0.00118	0.0017
Bifidobacterium longum		0		0	0.0003	0.00102	0.00032	0.00037	0.00057		0.02649	0.01125	0.01824	0.02097	0.00348	0.00148		0.00064	0.00043	0.0013	0.0001	0.0045	0.00596
Bifidobacterium bifidum		0		0	0.00025	0.00078	0	0.00019	0.00036		0.02264	0.01002	0.01569	0.01813	0.00294	0.00143		0.00057	0.00038	0.0011	9e-05	0.00377	0.00504
Bifidobacterium adolescentis		0		0	0.00017	0.00062	0	0.00013	0.00025		0.01998	0.00856	0.01347	0.01573	0.00236	0.00096		0.00047	0.00032	0.0009	5e-05	0.00329	0.00424
Lactobacillus amylovorus		0		0	0	6e-05	0	0	0		0.0045	0.00814	0.00214	0.0064	0.00433	0.00485		0.00035	0.00036	0.00031	0.00045	0.0001	3e-05
Bacteroides salanitronis		0		0	0.00015	0.00138	0	0.00025	0.00091		0.00174	0.00197	0.00267	0.0063	0.00165	0.00269		0.00033	0.00187	0.00208	0.00088	0.00245	0.00059
Treponema primitia		0.01294		0.01344	0.01456	0.01113	0.01344	0.01477	0.01199		0.00355	0.00102	0.00432	0.00672	0.01091	0.0061		0.00032	0.00065	0.00031	0.00161	0.0006	0.00061
Bifidobacterium thermophilum		0		0	0.00011	0.00037	0	8e-05	0.00011		0.01264	0.00527	0.00837	0.01008	0.00145	0.00064		0.00029	0.0002	0.00055	4e-05	0.00201	0.00259
Bifidobacterium breve		0		0.00014	0.00028	0.0005	0.00062	0.00048	0.0006		0.01155	0.00488	0.00771	0.00942	0.0014	0.00082		0.00028	0.00018	0.00051	4e-05	0.00198	0.00247
Bifidobacterium dentium		0		0	0.0001	0.00035	0	0.00011	0.00014		0.01084	0.00451	0.00742	0.00852	0.00119	0.00059		0.00027	0.00017	0.00049	2e-05	0.00178	0.00235
Roseburia hominis		0.00305		4e-05	0.00036	0.00328	0	0.00114	0.00279		0.00034	0.00074	0.00051	0.00115	0.00491	0.00304		0.00026	0.00042	0.0008	0.00082	0.00064	0.0006
Tannerella forsythia		0.00174		0	0.00011	0.00145	0	0.00026	0.00106		0.00194	0.0027	0.00376	0.00756	0.00233	0.0039		0.00026	0.00143	0.00179	0.00089	0.00237	0.00057
Alistipes shahii		0.00314		4e-05	0.00037	0.00316	0	0.00127	0.0023		0.00171	0.00213	0.00284	0.00636	0.00647	0.00288		0.00025	0.00154	0.00193	0.00065	0.00221	0.00082
Parabacteroides distasonis		0		0	0.00011	0.00097	0	0.00025	0.00078		0.00167	0.00192	0.00259	0.00635	0.00153	0.00251		0.00025	0.00142	0.0017	0.00079	0.00187	0.00038
Adlercreutzia equolifaciens		0		0	6e-05	0.00037	0	0.0001	0.00025		0.00181	0.00259	0.00293	0.00413	0.00086	0.00435		0.00024	0.00055	0.00202	0.0008	0.00103	0.00046
Alistipes finegoldii		0.00247		3e-05	0.00035	0.00287	0	0.00115	0.00201		0.0021	0.00239	0.00325	0.00758	0.00621	0.0032		0.00024	0.00154	0.00204	0.00065	0.00228	0.00071
Lactobacillus crispatus		0		0	3e-05	3e-05	0	6e-05	8e-05		0.00615	0.01204	0.00341	0.00735	0.00449	0.00542		0.00021	0.00018	0.00019	0.00018	6e-05	6e-05
Lactobacillus helveticus		0		0	2e-05	3e-05	0	8e-05	0		0.00783	0.01507	0.00429	0.00905	0.00535	0.00658		0.00021	0.00021	0.00019	0.00019	0.00021	0.00021
Stackebrandtia nassauensis		0.00887		0.00718	0.0081	0.00607	0.00783	0.00803	0.00633		0.0023	0.00076	0.00267	0.00386	0.00554	0.00329		0.00019	0.0004	0.00021	0.00091	0.00046	0.00039
Prevotella dentalis		0		0.00018	0.00027	0.00105	0.00022	0.00034	0.00093		0.00149	0.0016	0.00237	0.00527	0.00202	0.00238		0.00017	0.00103	0.00126	0.00055	0.00174	0.00039
Streptomyces albus		0.00527		0.00654	0.00677	0.00588	0.00723	0.00673	0.00644		0.00174	0.00067	0.00246	0.00329	0.00615	0.00314		0.00016	0.00037	0.0002	0.00077	0.00037	0.00037
Treponema azotonutricium		0.00548		0.00708	0.0077	0.00625	0.00753	0.00745	0.00659		0.00162	0.00055	0.0023	0.00315	0.00526	0.00327		0.00016	0.0004	0.00018	0.00082	0.00031	0.00031
Akkermansia muciniphila		0		0	5e-05	0.00086	0	7e-05	0.00063		9e-05	0.00035	0.00043	0.01339	0.00019	0.00137		0.00015	0.00017	0.0005	0.00048	0.00168	0.00041
Enterococcus faecalis		0.00138		0	0.00016	0.00074	0	0.00028	0.00064		0.00356	0.0007	0.00074	0.00039	0.00197	0.00482		0.00015	0.00012	0.00026	0.0002	0.0014	0.00131
Pandoravirus salinus		0.00109		0.0029	0.00346	0.00244	0.00366	0.00322	0.00411		0.0014	0.00018	0.00111	0.00186	0.01006	0.00343		0.00015	0.00029	1e-05	0.00038	0.0001	0.00041
Lactobacillus phage phi jlb1		0		0	0	0.00018	0	0	0		0.00014	0.00015	0.00029	0	0	0		0.00014	0.00015	0.00013	0.00014	0.0002	0.00018
Agathobacter rectalis		0.00259		4e-05	0.00016	0.00162	0	0.00062	0.0011		0.00013	0.00041	0.00023	0.00052	0.00206	0.00151		0.00013	0.00017	0.00039	0.00038	0.00027	0.00029
Streptomyces cattleya		0.0018		0.00194	0.00211	0.00187	0.00214	0.00211	0.00213		0.00156	0.00081	0.00141	0.00211	0.00243	0.00143		0.00013	0.00031	0.00033	0.00035	0.00073	0.00061
[Clostridium] saccharolyticum		0.00215		0	0.0001	0.001	0	0.00036	0.0007		0.00013	0.00028	0.00019	0.00046	0.00147	0.00146		0.00011	0.00016	0.00031	0.00033	0.00027	0.00022
Bacteroides vulgatus		0.00165		0	8e-05	0.00064	0	0.00015	0.0004		0.00085	0.00089	0.00125	0.00298	0.00109	0.00124		0.00011	0.0006	0.00069	0.00031	0.00112	0.00026
Gordonibacter pamelaeae		0		0	2e-05	0.00014	0	7e-05	8e-05		0.00104	0.0011	0.00132	0.00156	0.00036	0.002		0.00011	0.00022	0.00073	0.00032	0.00027	0.00019
Methylobacterium extorquens		0.00311		0.00497	0.00517	0.00426	0.00503	0.00508	0.00455		0.0013	0.00052	0.00175	0.00258	0.00471	0.00245		0.00011	0.00028	0.00016	0.00057	0.0003	0.00026
Mycoplasma hyopneumoniae		0		0.0019	0.00221	0.00153	0.00229	0.00181	0.00253		0.00074	0.00012	0.00069	0.00106	0.00553	0.00228		0.00011	0.00024	2e-05	0.00031	8e-05	0.00026
Paludibacter propionicigenes		0		0	7e-05	0.00059	0	8e-05	0.00038		0.00091	0.00105	0.00164	0.00343	0.00096	0.00149		0.00011	0.00066	0.00082	0.00031	0.00103	0.00022
Peptoclostridium difficile		0		0	7e-05	0.00068	0	0.00024	0.00049		0.00014	0.00025	0.0002	0.00035	0.00095	0.00161		0.00011	8e-05	0.00033	0.00026	0.00019	0.00019
Bacteroides thetaiotaomicron		0		2e-05	0.00023	0.0021	0	0.0003	0.00129		0.00067	0.00081	0.00107	0.00251	0.00178	0.00121		0.0001	0.00055	0.00068	0.00031	0.00071	0.00057
Lactobacillus delbrueckii		0		0	1e-05	2e-05	0	2e-05	3e-05		0.00102	0.00175	0.0006	0.00132	0.00061	0.00077		0.0001	0.0001	0.00011	0.00011	5e-05	4e-05
Prevotella denticola		0		2e-05	6e-05	0.00048	2e-05	8e-05	0.00031		0.00071	0.00073	0.0012	0.00246	0.00068	0.00098		0.0001	0.00057	0.00069	0.0003	0.00084	0.00017
Clostridium sp. SY8519		0		0	7e-05	0.00071	0	0.00021	0.00056		6e-05	0.00019	0.00013	0.00027	0.00088	0.00099		9e-05	8e-05	0.00021	0.00024	0.00018	0.00014
Glypta fumiferanae ichnovirus		0		0.00173	0.00217	0.00169	0.00235	0.00211	0.00284		0.00087	0.0001	0.00066	0.00113	0.00646	0.00156		9e-05	0.00017	1e-05	0.00018	4e-05	0.00023
Odoribacter splanchnicus		0		3e-05	0.00013	0.00077	0	0.00029	0.00056		0.00071	0.00069	0.00106	0.00242	0.00169	0.00089		9e-05	0.00052	0.00078	0.00024	0.00072	0.00019
Pandoravirus dulcis		0		0.00144	0.00183	0.00128	0.00188	0.00171	0.00237		0.00052	8e-05	0.00042	0.00062	0.00461	0.00197		9e-05	0.00016	0	0.00024	5e-05	0.00026
Staphylococcus aureus		0.07602		0	0.00011	4e-05	0.00039	0.00013	0.0001		6e-05	4e-05	0.00015	0	0	0.00017		9e-05	5e-05	9e-05	5e-05	3e-05	4e-05
Bifidobacterium asteroides		0		0	5e-05	0.00014	0	2e-05	7e-05		0.00385	0.00167	0.00274	0.0033	0.00054	0.00028		8e-05	6e-05	0.00018	1e-05	0.00066	0.00082
Porphyromonas asaccharolytica		0		0	5e-05	0.00032	3e-05	7e-05	0.00018		0.00045	0.0005	0.00077	0.00161	0.00048	0.00064		8e-05	0.00037	0.00046	0.0002	0.00051	0.00012
Sorangium cellulosum		0.00179		0.00136	0.00138	0.00118	0.00139	0.00141	0.00155		0.00109	0.00049	0.00088	0.00133	0.00212	0.00112		8e-05	0.00017	0.00019	0.00023	0.00039	0.00037
Eggerthella lenta		0		0	1e-05	9e-05	0	4e-05	5e-05		0.00056	0.00067	0.00089	0.00103	0.00034	0.00136		7e-05	0.00014	0.00047	0.00019	0.00022	0.00017
Escherichia coli		0.00989		0.0049	0.01013	0.00343	0.00739	0.00599	0.00778		0.00119	0.00016	0.00123	0.00313	0.01055	0.00627		7e-05	0.00016	0.00011	0.00022	0.00016	0.00017
Ictalurid herpesvirus 1		0		0.00121	0.0015	0.001	0.00153	0.0013	0.00171		0.00047	7e-05	0.0004	0.00057	0.00437	0.00166		7e-05	0.00013	0	0.0002	4e-05	0.00018
Lactobacillus buchneri		0		0	0	2e-05	0	0	0		0.0001	6e-05	4e-05	6e-05	7e-05	0.00011		7e-05	6e-05	8e-05	5e-05	0.0001	9e-05
Lactobacillus kefiranofaciens		0		0	2e-05	3e-05	0	9e-05	0		0.00611	0.01117	0.00318	0.00727	0.00455	0.00542		7e-05	5e-05	6e-05	7e-05	0.00017	0.00018
Porphyromonas gingivalis		0		0	3e-05	0.00034	0	9e-05	0.00021		0.00064	0.00071	0.00106	0.00229	0.00054	0.00083		7e-05	0.00041	0.0005	0.00018	0.00073	0.00016
Prevotella ruminicola		0		0	3e-05	0.00035	0	7e-05	0.00022		0.00051	0.00053	0.00081	0.00186	0.00034	0.00068		7e-05	0.00041	0.00047	0.00019	0.00064	0.00015
Streptococcus pneumoniae		0		0	1e-05	2e-05	0	1e-05	4e-05		2e-05	3e-05	1e-05	3e-05	0	6e-05		7e-05	7e-05	6e-05	6e-05	2e-05	1e-05
Bacteroides helcogenes		0		2e-05	4e-05	0.00036	3e-05	0.00013	0.00026		0.00055	0.00059	0.00093	0.00187	0.00074	0.00078		6e-05	0.00043	0.00045	0.00015	0.00063	0.00015
Cyprinid herpesvirus 1		0		0.00144	0.00169	0.00107	0.00188	0.00146	0.00184		0.00103	0.00011	0.0007	0.00133	0.00507	0.00244		6e-05	0.00017	1e-05	0.00018	6e-05	0.00018
Faecalitalea cylindroides		0		0	4e-05	0.00038	0	0.00017	0.00026		0.00013	0.00017	0.00077	0.00114	0.00064	0.00047		6e-05	0.00012	0.00021	9e-05	0.00072	0.00035
Streptococcus pyogenes		0		0.00026	0.0005	0.00066	0.00042	0.00054	0.0008		0.00022	0.00027	0.00018	0.00045	0.00117	0.00137		6e-05	9e-05	0.00011	0.00018	0.0003	0.00014
[Eubacterium] eligens		0		0	5e-05	0.00047	0	0.00019	0.00039		7e-05	0.00013	0.00012	0.00033	0.00072	0.00065		5e-05	7e-05	0.00014	0.00013	0.00011	0.0001
Lachnoclostridium phytofermentans		0		0	6e-05	0.00044	0	0.00015	0.00035		5e-05	0.0001	9e-05	0.00019	0.00064	0.00064		5e-05	6e-05	0.00012	0.00013	0.00012	8e-05
Lactobacillus sakei		0		0	0	2e-05	0	0	0		0.00048	0.00018	0.00012	0.00011	0.00011	0.00048		5e-05	4e-05	4e-05	4e-05	0.00014	0.00015
Tetragenococcus halophilus		0		0	0	2e-05	0	0	0		0.00012	0.00015	5e-05	8e-05	0	0.00012		5e-05	5e-05	6e-05	4e-05	8e-05	6e-05
Butyrivibrio proteoclasticus		0		2e-05	7e-05	0.00041	3e-05	0.00014	0.00031		6e-05	8e-05	6e-05	0.00013	0.00049	0.00042		4e-05	4e-05	0.0001	8e-05	6e-05	8e-05
Clostridium botulinum		0		2e-05	2e-05	0.00013	2e-05	5e-05	0.00014		6e-05	0.00013	4e-05	0.00015	0.00014	0.00019		4e-05	1e-05	6e-05	4e-05	4e-05	2e-05
Hyposoter fugitivus ichnovirus		0		0.00065	0.00082	0.00056	0.00091	0.0008	0.00096		0.00045	5e-05	0.00029	0.00058	0.00339	0.0008		4e-05	8e-05	0	6e-05	3e-05	0.00012
Prevotella intermedia		0		0	2e-05	0.00013	0	7e-05	0.00014		0.00029	0.00026	0.00035	0.00101	0.00022	0.00037		4e-05	0.00022	0.00028	0.00012	0.00032	6e-05
Prevotella sp. oral taxon 299		0		0	0	0.00014	0	3e-05	0.0001		0.00026	0.00023	0.00035	0.00097	0.00021	0.00032		4e-05	0.00019	0.00023	0.0001	0.00029	6e-05
Proteus mirabilis		0		0.00064	0.00101	0.0008	0.00097	0.00081	0.00121		0.00051	5e-05	0.00022	0.00057	0.00471	0.00068		4e-05	9e-05	0	7e-05	3e-05	0.00022
Riemerella anatipestifer		0.00139		0.00069	0.00093	0.00054	0.00095	0.00078	0.00091		0.00011	3e-05	7e-05	0.00014	0.00131	0.00086		4e-05	9e-05	1e-05	0.00014	3e-05	0.0001
Bacillus cereus		0		0	2e-05	3e-05	0	3e-05	0		0.0002	0.00022	0.00014	0.0001	0	0.00023		3e-05	2e-05	3e-05	1e-05	4e-05	4e-05
Candidatus Azobacteroides pseudotrichonymphae		0		0.00015	0.00026	0.00025	0.00019	0.00023	0.00035		0.0003	0.0003	0.00056	0.00096	0.00059	0.00048		3e-05	0.00019	0.00023	0.0001	0.0003	9e-05
Cellulomonas gilvus		0		0	0	5e-05	0	1e-05	0		0.00106	0.00046	0.0008	0.00098	0.00011	8e-05		3e-05	2e-05	6e-05	1e-05	0.00017	0.00023
Clostridium kluyveri		0		0	1e-05	4e-05	0	8e-05	0		0	3e-05	2e-05	0.00021	0.0001	0.00035		3e-05	5e-05	5e-05	0.00012	6e-05	1e-05
Cotesia congregata bracovirus		0		0.0006	0.00073	0.00061	0.00076	0.00071	0.00097		0.00029	4e-05	0.00021	0.00038	0.00256	0.00064		3e-05	5e-05	0	5e-05	2e-05	0.0001
Enterococcus faecium		0		0	3e-05	0.00014	0	8e-05	0.00014		0.00017	0.0001	0.0001	0.00035	0.00041	0.00082		3e-05	2e-05	5e-05	4e-05	0.00013	0.0001
Gardnerella vaginalis		0		0	2e-05	5e-05	0	2e-05	4e-05		0.00115	0.00049	0.00074	0.00091	0.00015	7e-05		3e-05	2e-05	5e-05	0	0.00017	0.00022
Isoptericola variabilis		0		0	2e-05	4e-05	0	1e-05	0		0.00106	0.00048	0.00078	0.0009	0.00015	7e-05		3e-05	3e-05	6e-05	0	0.0002	0.00023
Listeria monocytogenes		0		7e-05	0.00011	8e-05	8e-05	0.00011	0.00012		0.00011	7e-05	8e-05	0.00011	0.00041	0.00025		3e-05	1e-05	2e-05	2e-05	2e-05	3e-05
Macacine herpesvirus 1		0.00149		0.00128	0.00146	0.00119	0.00158	0.00148	0.00131		0.00038	0.00013	0.00045	0.00071	0.0015	0.0007		3e-05	8e-05	4e-05	0.00016	7e-05	8e-05
Oscillibacter valericigenes		0		1e-05	9e-05	0.00068	0	0.00036	0.00061		8e-05	0.00017	0.00016	0.00023	0.00105	0.00026		3e-05	7e-05	0.0002	9e-05	7e-05	9e-05
Paenibacillus mucilaginosus		0		0.00021	0.00022	0.00028	0.00022	0.00022	0.00027		0.00037	0.00016	0.00026	0.00038	0.00056	0.00025		3e-05	6e-05	8e-05	7e-05	0.00014	0.00012
Prevotella melaninogenica		0		0	2e-05	0.00017	0	3e-05	0.00017		0.00035	0.00026	0.00043	0.00106	0.00023	0.00039		3e-05	0.00018	0.00024	9e-05	0.00035	6e-05
Psychroflexus torquis		0		0	0	1e-05	0	0	0		2e-05	4e-05	2e-05	7e-05	0	3e-05		3e-05	4e-05	4e-05	3e-05	1e-05	0
Slackia heliotrinireducens		0		0	1e-05	7e-05	0	0	7e-05		0.00012	0.0002	0.00029	0.00034	0.00018	0.00042		3e-05	6e-05	0.00017	8e-05	8e-05	4e-05
Verminephrobacter eiseniae		0.0011		0.00088	0.00097	0.00076	0.00097	0.0009	0.0009		0.00037	0.00016	0.00041	0.00064	0.00126	0.00054		3e-05	8e-05	6e-05	0.00012	0.0001	9e-05
Achromobacter xylosoxidans		0		0.00507	0.00269	0.00195	0.00624	0.00207	0.00628		0.00034	0.0002	0.00047	0.00034	0.00052	0.00051		2e-05	0.00055	0.00011	0.00012	0.0002	5e-05
Bacillus cellulosilyticus		0		0	0	0	0	0	0		5e-05	1e-05	3e-05	0	0	7e-05		2e-05	1e-05	2e-05	0	1e-05	2e-05
Beutenbergia cavernae		0		0	1e-05	3e-05	0	2e-05	0		0.00072	0.00029	0.0005	0.00059	0.00014	4e-05		2e-05	1e-05	4e-05	1e-05	0.00012	0.00016
Blattabacterium punctulatus		0		0	2e-05	9e-05	0	2e-05	7e-05		0.00011	0.00012	0.00021	0.00045	0.00019	0.00018		2e-05	9e-05	0.00014	7e-05	0.00016	3e-05
Brachybacterium faecium		0		0	1e-05	5e-05	0	2e-05	0		0.00081	0.00037	0.00056	0.00065	8e-05	7e-05		2e-05	1e-05	3e-05	1e-05	0.00014	0.00017
Cardinium endosymbiont of Encarsia pergandiella		0		0.00011	0.00027	0.00018	0.00018	0.00023	0.00021		0.00016	7e-05	0.00016	0.00031	0.00086	0.0003		2e-05	4e-05	5e-05	4e-05	5e-05	4e-05
Cellulomonas flavigena		0		0	3e-05	4e-05	0	2e-05	0		0.00071	0.00032	0.00049	0.00061	9e-05	6e-05		2e-05	1e-05	5e-05	1e-05	0.00014	0.00016
Cellulosilyticum lentocellum		0		0	1e-05	0.0001	0	4e-05	5e-05		2e-05	4e-05	3e-05	9e-05	0.00014	0.00017		2e-05	2e-05	4e-05	4e-05	3e-05	2e-05
Clavibacter michiganensis		0		0	2e-05	4e-05	0	2e-05	6e-05		0.0009	0.0004	0.00064	0.00069	0.00017	8e-05		2e-05	2e-05	5e-05	1e-05	0.00015	0.0002
Cyprinid herpesvirus 3		0		0.00034	0.0004	0.00027	0.00047	0.00038	0.00047		0.00019	3e-05	0.00015	0.00023	0.00131	0.00036		2e-05	3e-05	0	4e-05	1e-05	5e-05
Dyadobacter fermentans		0		0	0	5e-05	0	0	0		6e-05	7e-05	8e-05	0.0002	0.00013	0.00012		2e-05	6e-05	0.0001	4e-05	6e-05	2e-05
Eggerthella sp. YY7918		0		0	0	4e-05	0	3e-05	0		0.00013	0.00016	0.00018	0.0003	0	0.00032		2e-05	4e-05	0.00012	5e-05	5e-05	3e-05
Equid herpesvirus 3		0		0.00104	0.00093	0.0007	0.00096	0.00093	0.00099		0.00041	7e-05	0.00045	0.00081	0.00078	0.00111		2e-05	9e-05	0	0.00011	2e-05	6e-05
Eubacterium limosum		0		0	0	9e-05	0	5e-05	7e-05		2e-05	4e-05	5e-05	0.0001	0.00018	0.00014		2e-05	3e-05	6e-05	3e-05	3e-05	2e-05
Flavobacterium indicum		0		0	0	5e-05	0	0	5e-05		7e-05	0.0001	7e-05	0.00025	0	6e-05		2e-05	9e-05	9e-05	3e-05	0.00014	2e-05
Geobacillus sp. GHH01		0		0	0	0	0	0	0		0	3e-05	4e-05	4e-05	0	0		2e-05	1e-05	3e-05	2e-05	1e-05	1e-05
Human herpesvirus 7		0		0.00035	0.00043	0.00033	0.00056	0.00039	0.00051		0.00041	5e-05	0.00027	0.00048	0.00154	0.00107		2e-05	6e-05	0	4e-05	2e-05	6e-05
Intrasporangium calvum		0		0	1e-05	4e-05	0	0	0		0.00067	0.00029	0.00049	0.00049	9e-05	7e-05		2e-05	1e-05	4e-05	1e-05	0.00014	0.00016
Megasphaera elsdenii		0		0	1e-05	9e-05	0	0	5e-05		2e-05	4e-05	4e-05	0.00013	8e-05	0.00011		2e-05	4e-05	7e-05	4e-05	7e-05	2e-05
Methylobacterium populi		0		0.00062	0.00059	0.00055	0.00076	0.00066	0.00059		0.0003	0.00015	0.00031	0.00053	0.00093	0.00047		2e-05	6e-05	6e-05	0.0001	0.00011	0.0001
Micrococcus luteus		0.001		0.00027	0.00012	0.00012	0.00101	0.00028	0.00032		0.00072	0.0003	0.00056	0.00065	9e-05	9e-05		2e-05	2e-05	4e-05	1e-05	0.00016	0.00021
Microlunatus phosphovorus		0		0.00059	0.00058	0.00047	0.00054	0.00053	0.00058		0.0003	0.00013	0.00033	0.00038	0.00052	0.00027		2e-05	5e-05	3e-05	6e-05	6e-05	7e-05
Modestobacter marinus		0		0.00031	0.00035	0.00033	0.00031	0.00036	0.00032		0.00046	0.0002	0.00036	0.00047	0.0004	0.00019		2e-05	3e-05	3e-05	4e-05	0.0001	0.00011
Mycoplasma hyorhinis		0		0.00024	0.0004	0.00025	0.00033	0.00036	0.0005		9e-05	2e-05	7e-05	0.00011	0.00099	0.00038		2e-05	3e-05	1e-05	4e-05	1e-05	6e-05
Phycisphaera mikurensis		0		0	1e-05	2e-05	0	0	0		8e-05	8e-05	9e-05	0.00012	0	3e-05		2e-05	2e-05	4e-05	3e-05	4e-05	3e-05
Pseudomonas putida		0		3e-05	2e-05	9e-05	8e-05	4e-05	0.0001		0.00035	0.00023	0.00031	0.00042	0.00013	0.0001		2e-05	5e-05	7e-05	3e-05	0.00014	9e-05
Pseudopedobacter saltans		0		0	1e-05	0.00011	0	3e-05	0.00011		8e-05	0.00012	0.00013	0.00037	0	0.00018		2e-05	0.00014	0.00017	5e-05	0.00021	4e-05
Ruminococcus albus		0		0	2e-05	0.0001	0	6e-05	0.00014		4e-05	5e-05	6e-05	0.00013	0.00012	0.00019		2e-05	3e-05	6e-05	5e-05	5e-05	2e-05
Ruminococcus champanellensis		0		0	2e-05	0.00014	0	6e-05	0.00011		2e-05	5e-05	4e-05	7e-05	0.00035	0.00016		2e-05	2e-05	6e-05	5e-05	3e-05	3e-05
Sphingobacterium sp. 21		0		0	1e-05	0.00011	0	3e-05	9e-05		0.00022	0.0002	0.00035	0.00066	0.00015	0.00028		2e-05	0.00012	0.00017	8e-05	0.00018	4e-05
Streptomyces bingchenggensis		0		0.00011	0.00012	0.00015	0.00016	0.00012	0.00018		0.00045	0.00025	0.00039	0.00046	0.00035	0.0002		2e-05	6e-05	8e-05	4e-05	0.00017	0.00017
Treponema succinifaciens		0		0	3e-05	0.00027	0	0.0001	0.00014		5e-05	0.0001	7e-05	0.00016	0.00038	0.0003		2e-05	2e-05	8e-05	6e-05	7e-05	6e-05
Xylanimonas cellulosilytica		0		0	1e-05	3e-05	0	0	4e-05		0.00096	0.00042	0.00065	0.0007	0.0001	7e-05		2e-05	2e-05	5e-05	1e-05	0.00016	0.00022
[Clostridium] cellulolyticum		0		0	0	4e-05	0	0	6e-05		0	1e-05	0	2e-05	0	3e-05		1e-05	1e-05	2e-05	1e-05	1e-05	1e-05
[Clostridium] clariflavum		0		0	0	0.00015	0	6e-05	0.00026		0	2e-05	2e-05	5e-05	0	9e-05		1e-05	0	1e-05	2e-05	2e-05	4e-05
[Clostridium] sticklandii		0		0	0	3e-05	0	1e-05	0		0	1e-05	0	2e-05	0	6e-05		1e-05	1e-05	1e-05	1e-05	1e-05	1e-05
Acholeplasma laidlawii		0		0	0	0	0	0	0		3e-05	1e-05	3e-05	0	0	4e-05		1e-05	0	2e-05	0	3e-05	1e-05
Acholeplasma palmae		0		0	0	0	0	0	0		0	2e-05	1e-05	0	0	2e-05		1e-05	1e-05	1e-05	0	0	0
Acidaminococcus fermentans		0		0	0	5e-05	0	2e-05	4e-05		3e-05	4e-05	4e-05	8e-05	0.00011	7e-05		1e-05	1e-05	3e-05	1e-05	2e-05	1e-05
Acinetobacter baumannii		0.0043		8e-05	0.00044	0.0002	0.00011	0.00046	0.00026		6e-05	2e-05	3e-05	3e-05	0.00058	9e-05		1e-05	2e-05	1e-05	4e-05	1e-05	4e-05
Actinoplanes friuliensis		0		0.0001	9e-05	9e-05	9e-05	0.00011	0.0001		0.00018	8e-05	0.00014	0.00019	0.00017	8e-05		1e-05	1e-05	2e-05	2e-05	3e-05	4e-05
Actinoplanes missouriensis		0		0	0	3e-05	0	0	0		0.00024	0.00011	0.00017	0.00025	0	5e-05		1e-05	1e-05	2e-05	1e-05	6e-05	7e-05
Actinoplanes sp. N902-109		0		0	0	1e-05	0	0	0		0.00034	0.00016	0.00026	0.00034	7e-05	4e-05		1e-05	1e-05	2e-05	0	7e-05	8e-05
Actinoplanes sp. SE50/110		0		0	0	1e-05	0	0	0		0.00013	8e-05	0.00012	0.00018	0	0		1e-05	0	2e-05	0	4e-05	4e-05
Actinosynnema mirum		0		0	0	2e-05	0	0	0		0.00039	0.00017	0.00031	0.00034	0	5e-05		1e-05	1e-05	2e-05	1e-05	8e-05	9e-05
Aerococcus urinae		0		0	0	1e-05	0	0	0		3e-05	1e-05	1e-05	0	0	4e-05		1e-05	0	0	0	1e-05	1e-05
Aeromonas hydrophila		0		0	3e-05	5e-05	4e-05	2e-05	6e-05		3e-05	3e-05	6e-05	0.00014	8e-05	6e-05		1e-05	3e-05	3e-05	2e-05	5e-05	2e-05
Alkaliphilus metalliredigens		0		0	0	2e-05	0	3e-05	0		0	6e-05	0	0	0	8e-05		1e-05	4e-05	3e-05	2e-05	3e-05	0
Alkaliphilus oremlandii		0		0	0	3e-05	0	0	0		7e-05	5e-05	0	0	0.00013	0.00011		1e-05	0	3e-05	2e-05	4e-05	0
Alteromonas mediterranea		0		0.09412	0.00106	0.00546	0.03042	0.00117	0.0282		9e-05	0.00031	0.00256	0.0002	0.00504	0.29309		1e-05	0.03829	0.00202	5e-05	0.04017	0.0021
Amycolicicoccus subflavus		0		0	0	1e-05	0	0	0		0.00013	9e-05	0.00014	0.00024	9e-05	3e-05		1e-05	2e-05	2e-05	1e-05	4e-05	4e-05
Anaeromyxobacter dehalogenans		0		0	1e-05	3e-05	0	0	0		0.00013	0.0001	0.00017	0.00029	0.00013	0.00012		1e-05	3e-05	4e-05	2e-05	6e-05	3e-05
Anoxybacillus flavithermus		0		0	0	0	0	0	0		0	0	2e-05	0	0	2e-05		1e-05	0	0	0	1e-05	0
Arthrobacter arilaitensis		0		0	0	3e-05	2e-05	2e-05	0		0.00034	0.00014	0.00022	0.00028	0.00017	4e-05		1e-05	1e-05	2e-05	0	6e-05	8e-05
Arthrobacter chlorophenolicus		0		0	0	2e-05	0	0	0		0.00032	0.00016	0.00023	0.00031	0	3e-05		1e-05	1e-05	3e-05	1e-05	6e-05	8e-05
Arthrobacter phenanthrenivorans		0		0	0	0	0	0	0		0.00016	8e-05	0.00012	0.00016	0	2e-05		1e-05	1e-05	2e-05	0	4e-05	4e-05
Arthrobacter sp. FB24		0		0.00012	0.00018	0.00017	0.00018	0.00015	0.00019		0.00031	0.00012	0.00021	0.00027	0.00018	0.00013		1e-05	2e-05	3e-05	2e-05	4e-05	7e-05
Azotobacter vinelandii		0		0.00011	0.00013	0.0001	0.00013	0.00012	0.00012		0.00013	6e-05	0.00012	0.00018	0.00012	7e-05		1e-05	2e-05	2e-05	2e-05	3e-05	3e-05
Bacillus clausii		0		0	0	0	0	0	0		2e-05	0	2e-05	0	0	3e-05		1e-05	0	1e-05	0	1e-05	1e-05
Bacillus cytotoxicus		0		0	0	1e-05	0	0	0		6e-05	9e-05	3e-05	7e-05	9e-05	5e-05		1e-05	0	1e-05	0	0	0
Bacillus halodurans		0		0	0	1e-05	0	0	0		0	0	1e-05	0	0	0		1e-05	0	1e-05	0	0	0
Bacillus megaterium		0		0	0	2e-05	0	0	0		2e-05	1e-05	1e-05	2e-05	0	6e-05		1e-05	0	1e-05	1e-05	1e-05	1e-05
Bacillus sp. 1NLA3E		0		0	0	0	0	0	0		0	1e-05	2e-05	0	0	3e-05		1e-05	0	1e-05	1e-05	0	1e-05
Bacillus subtilis		0		0	0.00013	5e-05	0	6e-05	0		0.00013	5e-05	8e-05	6e-05	0	8e-05		1e-05	1e-05	2e-05	1e-05	3e-05	0
Bacillus thuringiensis		0		5e-05	6e-05	7e-05	6e-05	7e-05	0.00014		0.00019	0.00011	9e-05	0.00013	0.0003	0.00023		1e-05	1e-05	1e-05	1e-05	6e-05	8e-05
Belliella baltica		0		3e-05	3e-05	3e-05	4e-05	2e-05	4e-05		4e-05	2e-05	4e-05	9e-05	8e-05	4e-05		1e-05	2e-05	3e-05	1e-05	2e-05	1e-05
Blastococcus saxobsidens		0		0.0001	0.00013	0.00011	0.0001	0.0001	0.00014		4e-05	2e-05	6e-05	0.0001	0.00013	9e-05		1e-05	1e-05	1e-05	1e-05	2e-05	1e-05
Bordetella petrii		0		8e-05	5e-05	5e-05	0.00012	5e-05	8e-05		2e-05	3e-05	4e-05	8e-05	0	5e-05		1e-05	3e-05	4e-05	2e-05	2e-05	1e-05
Brachyspira murdochii		0		0.00039	0.00043	0.00038	0.00035	0.00043	0.00053		0.00019	2e-05	7e-05	0.00022	0.00167	0.0003		1e-05	3e-05	0	3e-05	1e-05	8e-05
Burkholderia phytofirmans		0		0	0	1e-05	0	0	0		0.00013	7e-05	9e-05	0.00014	0	3e-05		1e-05	1e-05	2e-05	0	2e-05	3e-05
Burkholderia pseudomallei		0		6e-05	9e-05	7e-05	7e-05	7e-05	0.0001		0.00011	4e-05	8e-05	9e-05	0.00021	8e-05		1e-05	1e-05	1e-05	1e-05	1e-05	2e-05
Campylobacter jejuni		0		0	0	0	0	0	0		7e-05	5e-05	0.00024	0.00017	0	3e-05		1e-05	3e-05	4e-05	2e-05	0	0
Candidatus Koribacter versatilis		0		0	0	2e-05	0	0	0		3e-05	5e-05	6e-05	0.00012	9e-05	7e-05		1e-05	2e-05	4e-05	1e-05	5e-05	1e-05
Capnocytophaga ochracea		0		0	0	3e-05	0	0	0		4e-05	4e-05	4e-05	0.00011	0	4e-05		1e-05	4e-05	4e-05	2e-05	5e-05	1e-05
Carnobacterium maltaromaticum		0		0	0	1e-05	0	0	0		0.0002	9e-05	7e-05	6e-05	9e-05	0.0002		1e-05	0	1e-05	0	6e-05	5e-05
Catenulispora acidiphila		0		0	0	2e-05	0	0	0		0.00019	9e-05	0.00011	0.00016	0	2e-05		1e-05	1e-05	2e-05	0	4e-05	4e-05
Cellulomonas fimi		0		0	2e-05	2e-05	0	0	0		0.00054	0.00023	0.00037	0.0004	0	3e-05		1e-05	1e-05	2e-05	0	8e-05	0.0001
Cellulophaga algicola		0		4e-05	6e-05	7e-05	3e-05	5e-05	0.00013		2e-05	1e-05	4e-05	7e-05	8e-05	5e-05		1e-05	6e-05	5e-05	3e-05	7e-05	2e-05
Chitinophaga pinensis		0		0	0	5e-05	0	3e-05	4e-05		5e-05	5e-05	8e-05	0.00017	0.00013	6e-05		1e-05	5e-05	7e-05	4e-05	6e-05	2e-05
Chlamydia psittaci		0		0.00027	0.00029	0.00022	0.00028	0.00035	0.00025		7e-05	2e-05	0.00011	0.00014	0.00025	0.00019		1e-05	2e-05	1e-05	3e-05	2e-05	1e-05
Chlorobaculum parvum		0		0	0	3e-05	0	0	4e-05		7e-05	6e-05	0.00011	0.00019	0	9e-05		1e-05	3e-05	4e-05	1e-05	6e-05	1e-05
Chlorobaculum tepidum		0		0	0	5e-05	0	0	4e-05		3e-05	5e-05	9e-05	0.00013	0.0001	8e-05		1e-05	5e-05	6e-05	2e-05	5e-05	1e-05
Chlorobium phaeobacteroides		0		0.00016	0.00021	0.00021	0.00023	0.00018	0.0003		9e-05	5e-05	0.00012	0.00021	0.00074	0.00022		1e-05	5e-05	3e-05	4e-05	3e-05	3e-05
Chlorobium phaeovibrioides		0		0	0	2e-05	0	1e-05	0		5e-05	3e-05	4e-05	0.00021	0	7e-05		1e-05	4e-05	5e-05	2e-05	4e-05	1e-05
Clostridium beijerinckii		0		0	0	2e-05	0	3e-05	0		0	0	0	0	0	4e-05		1e-05	1e-05	2e-05	1e-05	1e-05	1e-05
Clostridium cellulovorans		0		0	2e-05	1e-05	0	0	0		0	1e-05	0	0	0	2e-05		1e-05	0	1e-05	1e-05	1e-05	0
Clostridium novyi		0		0	0	3e-05	0	0	0		0	0	1e-05	0	0	0		1e-05	0	1e-05	0	0	0
Clostridium perfringens		0		0	0	3e-05	0	0	0		2e-05	2e-05	2e-05	2e-05	0	4e-05		1e-05	0	1e-05	1e-05	2e-05	2e-05
Clostridium saccharobutylicum		0		0	0	3e-05	0	2e-05	6e-05		2e-05	1e-05	1e-05	4e-05	0.00014	4e-05		1e-05	1e-05	2e-05	1e-05	1e-05	1e-05
Clostridium saccharoperbutylacetonicum		0		0	0	3e-05	0	0	5e-05		3e-05	5e-05	3e-05	6e-05	0.00011	8e-05		1e-05	1e-05	2e-05	2e-05	1e-05	1e-05
Clostridium tetani		0		0	1e-05	5e-05	0	3e-05	0		2e-05	4e-05	3e-05	4e-05	8e-05	9e-05		1e-05	0	2e-05	1e-05	1e-05	2e-05
Collimonas fungivorans		0		0.00015	0.0002	0.00013	0.00014	0.00017	0.00012		4e-05	1e-05	3e-05	4e-05	0.0004	0.00018		1e-05	2e-05	1e-05	3e-05	1e-05	2e-05
Comamonas testosteroni		0		0	0	0	0	8e-05	0		0.0003	0.00038	0.0006	0.00089	0	0.00027		1e-05	6e-05	7e-05	4e-05	0.0001	6e-05
Coriobacterium glomerans		0		0	0	2e-05	0	0	0		0.0001	7e-05	0.0001	0.00013	0	0.0001		1e-05	2e-05	4e-05	2e-05	3e-05	2e-05
Corynebacterium diphtheriae		0		0	0	6e-05	0	0	0		0.00022	0.00012	0.00015	0.00017	0	4e-05		1e-05	2e-05	1e-05	1e-05	6e-05	7e-05
Corynebacterium halotolerans		0		0	0	2e-05	0	0	0		0.00026	0.00013	0.0002	0.00022	0	2e-05		1e-05	1e-05	3e-05	0	7e-05	5e-05
Corynebacterium jeikeium		0		5e-05	0	2e-05	6e-05	0	4e-05		0.00019	9e-05	0.00014	0.00018	0	0		1e-05	0	1e-05	0	4e-05	4e-05
Corynebacterium maris		0		0	0	2e-05	0	0	0		0.00026	0.00011	0.0002	0.00022	0	4e-05		1e-05	1e-05	2e-05	0	5e-05	6e-05
Corynebacterium terpenotabidum		0		0	0	1e-05	0	0	0		0.00016	8e-05	0.00011	0.00017	0	2e-05		1e-05	0	1e-05	0	3e-05	4e-05
Corynebacterium urealyticum		0		0	0	1e-05	3e-05	0	0		0.00016	6e-05	9e-05	0.00014	0	3e-05		1e-05	1e-05	1e-05	1e-05	3e-05	3e-05
Corynebacterium variabile		0		0	0	2e-05	0	2e-05	0		0.00045	0.00019	0.00028	0.00031	0.00012	5e-05		1e-05	1e-05	2e-05	1e-05	7e-05	8e-05
Cupriavidus metallidurans		0		2e-05	2e-05	3e-05	2e-05	2e-05	4e-05		0.00012	9e-05	0.00014	0.00029	8e-05	8e-05		1e-05	3e-05	4e-05	1e-05	7e-05	4e-05
Cyprinid herpesvirus 2		0		0.00018	0.00018	0.00013	0.0002	0.00016	0.00023		0.00018	1e-05	0.00011	0.0002	0.00064	0.00052		1e-05	3e-05	0	2e-05	1e-05	3e-05
Dehalococcoides mccartyi		0		0	0	2e-05	0	0	7e-05		5e-05	4e-05	5e-05	0.00015	0	4e-05		1e-05	3e-05	2e-05	1e-05	2e-05	1e-05
Deinococcus radiodurans		0		0	0	2e-05	0	0	0		0.00018	9e-05	0.00013	0.00016	8e-05	3e-05		1e-05	2e-05	2e-05	0	4e-05	3e-05
Delftia acidovorans		0		0.00015	4e-05	7e-05	0.00018	6e-05	0.00011		0	0	3e-05	0	0	3e-05		1e-05	3e-05	3e-05	1e-05	0	2e-05
Desulfitobacterium dehalogenans		0		0	0	3e-05	0	0	0		1e-05	3e-05	5e-05	4e-05	0	3e-05		1e-05	1e-05	2e-05	1e-05	2e-05	1e-05
Desulfomicrobium baculatum		0		0	0	3e-05	0	0	0		8e-05	6e-05	8e-05	0.00012	0	4e-05		1e-05	1e-05	2e-05	1e-05	3e-05	1e-05
Desulfosporosinus meridiei		0		0	0	0	0	0	0		0	0	2e-05	0	0	0		1e-05	0	1e-05	1e-05	0	0
Desulfotomaculum kuznetsovii		0		0	0	2e-05	0	0	0		2e-05	3e-05	4e-05	5e-05	0	8e-05		1e-05	1e-05	3e-05	1e-05	1e-05	0
Desulfovibrio alaskensis		0		0	0	3e-05	0	2e-05	0		3e-05	8e-05	0.00011	0.00021	9e-05	0.00014		1e-05	4e-05	9e-05	4e-05	8e-05	2e-05
Desulfovibrio desulfuricans		0		0	0	6e-05	0	4e-05	5e-05		8e-05	0.0002	0.00026	0.00035	7e-05	0.00044		1e-05	8e-05	7e-05	3e-05	0.00011	4e-05
Desulfovibrio vulgaris		0		0	1e-05	4e-05	0	3e-05	6e-05		5e-05	0.00014	0.00017	0.00029	8e-05	0.00026		1e-05	6e-05	0.0001	3e-05	9e-05	3e-05
Echinicola vietnamensis		0		0	0	5e-05	0	0	6e-05		9e-05	8e-05	0.00016	0.0003	0	0.00013		1e-05	5e-05	6e-05	3e-05	7e-05	2e-05
Edwardsiella ictaluri		0		4e-05	4e-05	5e-05	7e-05	5e-05	0		5e-05	1e-05	4e-05	5e-05	0	0.00013		1e-05	2e-05	0	2e-05	1e-05	1e-05
Elephantid herpesvirus 1		0		0.00017	0.00022	0.00018	0.00022	0.00017	0.00029		0.0001	0	5e-05	0.00011	0.00062	0.0002		1e-05	1e-05	0	2e-05	0	2e-05
Emticicia oligotrophica		0		0	0	3e-05	0	0	4e-05		6e-05	6e-05	9e-05	0.00016	0	7e-05		1e-05	5e-05	5e-05	1e-05	7e-05	2e-05
Epinotia aporema granulovirus		0		6e-05	0.0001	5e-05	7e-05	8e-05	0.00013		0	0	0	0	0.00017	7e-05		1e-05	1e-05	0	3e-05	0	1e-05
Erysipelothrix rhusiopathiae		0		0	0	1e-05	0	0	0		3e-05	5e-05	4e-05	7e-05	0	3e-05		1e-05	0	1e-05	0	2e-05	1e-05
Erythrobacter litoralis		0		0	0	0	0	0	0		0.00017	8e-05	0.00013	0.00017	0	4e-05		1e-05	1e-05	2e-05	1e-05	4e-05	3e-05
Ethanoligenens harbinense		0		0	2e-05	0.00016	0	9e-05	0.00014		2e-05	7e-05	7e-05	0.00011	0.00023	0.00012		1e-05	3e-05	6e-05	4e-05	5e-05	3e-05
Fibrella aestuarina		0		0	0	4e-05	0	1e-05	5e-05		5e-05	9e-05	0.00011	0.00022	0.00011	9e-05		1e-05	6e-05	7e-05	4e-05	7e-05	2e-05
Fibrobacter succinogenes		0		0	0	7e-05	0	2e-05	8e-05		5e-05	8e-05	0.0001	0.00021	7e-05	9e-05		1e-05	7e-05	8e-05	4e-05	0.0001	1e-05
Filifactor alocis		0		0	0	2e-05	0	0	4e-05		0	1e-05	2e-05	1e-05	0	3e-05		1e-05	1e-05	2e-05	1e-05	1e-05	1e-05
Flavobacteriaceae bacterium 3519-10		0		0	0	6e-05	0	0	5e-05		5e-05	6e-05	9e-05	0.0001	7e-05	7e-05		1e-05	7e-05	9e-05	4e-05	0.00012	2e-05
Flavobacterium johnsoniae		0		6e-05	9e-05	8e-05	7e-05	0.0001	0.00014		5e-05	9e-05	5e-05	0.00011	0.00011	0.00014		1e-05	2e-05	3e-05	2e-05	2e-05	2e-05
Flavobacterium psychrophilum		0		0.00017	0.00025	0.00019	0.00025	0.00027	0.00038		6e-05	2e-05	8e-05	0.0001	0.00052	0.00019		1e-05	5e-05	1e-05	2e-05	2e-05	4e-05
Flexibacter litoralis		0		0	0	3e-05	0	0	0		3e-05	2e-05	4e-05	7e-05	0	4e-05		1e-05	2e-05	4e-05	3e-05	5e-05	2e-05
Fluviicola taffensis		0		0	0	4e-05	0	0	0		0.0001	7e-05	0.00015	0.0003	7e-05	0.00012		1e-05	5e-05	8e-05	3e-05	0.0001	1e-05
Frankia sp. EuI1c		0		0	0	1e-05	0	0	0		0.00016	7e-05	0.0001	0.00013	0	2e-05		1e-05	0	1e-05	0	2e-05	4e-05
Fusobacterium nucleatum		0		0	2e-05	2e-05	0	3e-05	0		4e-05	8e-05	1e-05	3e-05	9e-05	5e-05		1e-05	1e-05	1e-05	1e-05	1e-05	1e-05
Gemmatimonas aurantiaca		0		0	0	3e-05	0	0	0		3e-05	5e-05	7e-05	0.00011	0	4e-05		1e-05	2e-05	3e-05	2e-05	5e-05	1e-05
Geobacillus thermodenitrificans		0		0	0	2e-05	0	0	0		0	1e-05	1e-05	0	0	0		1e-05	0	1e-05	1e-05	1e-05	0
Gloeobacter violaceus		0		0	0	2e-05	0	0	0		7e-05	4e-05	8e-05	0.00015	0	6e-05		1e-05	2e-05	3e-05	1e-05	2e-05	2e-05
Granulicella mallensis		0		0	0	2e-05	0	0	0		2e-05	1e-05	3e-05	3e-05	0	3e-05		1e-05	2e-05	3e-05	2e-05	3e-05	1e-05
Haemophilus influenzae		0		0.00025	0.00037	0.00024	0.0003	0.00028	0.00056		0.00016	3e-05	8e-05	0.00021	0.00112	0.00029		1e-05	3e-05	1e-05	3e-05	2e-05	7e-05
Haliangium ochraceum		0		3e-05	1e-05	4e-05	2e-05	2e-05	0		8e-05	5e-05	7e-05	0.00014	8e-05	6e-05		1e-05	1e-05	2e-05	1e-05	3e-05	3e-05
Haliscomenobacter hydrossis		0		0	0	3e-05	0	0	0		3e-05	3e-05	5e-05	0.00013	0	5e-05		1e-05	3e-05	4e-05	2e-05	5e-05	1e-05
Haloquadratum walsbyi		0		0.00011	0.00015	0.00011	0.00017	0.00014	0.00015		7e-05	1e-05	5e-05	9e-05	0.00044	0.00016		1e-05	2e-05	0	2e-05	1e-05	3e-05
Helicobacter pylori		0		0.00016	0.0002	0.00013	0.00019	0.00019	0.00023		5e-05	2e-05	4e-05	6e-05	0.00049	0.00024		1e-05	2e-05	0	4e-05	1e-05	2e-05
Heliobacterium modesticaldum		0		0	0	9e-05	0	1e-05	0		3e-05	4e-05	5e-05	0.0001	8e-05	7e-05		1e-05	3e-05	4e-05	2e-05	4e-05	3e-05
Histophilus somni		0		0.0002	0.00024	0.00015	0.0003	0.00024	0.00045		7e-05	1e-05	3e-05	7e-05	0.00057	0.0002		1e-05	2e-05	0	2e-05	1e-05	3e-05
Ilumatobacter coccineus		0		0	0	5e-05	0	0	0		0.00019	0.00015	0.00024	0.00051	0.00014	0.00019		1e-05	7e-05	8e-05	2e-05	0.00013	4e-05
Klebsiella pneumoniae		0		0.00027	0.00037	0.00029	0.00033	0.00037	0.00033		0.00011	6e-05	0.00017	0.00023	0.00027	0.00019		1e-05	5e-05	4e-05	5e-05	8e-05	3e-05
Kocuria rhizophila		0		0	0	1e-05	0	2e-05	0		0.00031	0.00013	0.0002	0.00024	7e-05	3e-05		1e-05	1e-05	1e-05	0	5e-05	6e-05
Kyrpidia tusciae		0		0.00013	0.00016	0.00016	0.00018	0.00016	0.00017		6e-05	3e-05	6e-05	0.00011	0.00016	0.00011		1e-05	1e-05	1e-05	3e-05	2e-05	1e-05
Kytococcus sedentarius		0		0	0	1e-05	0	0	0		0.00029	0.00015	0.00023	0.0003	0	5e-05		1e-05	1e-05	2e-05	1e-05	6e-05	5e-05
Lactobacillus brevis		0		0	0	1e-05	0	0	0		0.00025	0.00012	7e-05	8e-05	7e-05	0.00027		1e-05	0	1e-05	1e-05	4e-05	5e-05
Lactobacillus fermentum		0		0	3e-05	5e-05	0	2e-05	4e-05		0.0015	0.00024	0.0003	0.00012	0.00034	0.00176		1e-05	1e-05	2e-05	1e-05	0.0005	0.00054
Lactobacillus ruminis		0		0	5e-05	9e-05	0	5e-05	3e-05		0.00283	0.00046	0.00057	0.0002	0.00054	0.00304		1e-05	1e-05	2e-05	1e-05	0.00091	0.00081
Lactobacillus salivarius		0		0	5e-05	7e-05	0	4e-05	5e-05		0.00344	0.00085	0.00074	0.00047	0.00084	0.0035		1e-05	1e-05	1e-05	1e-05	0.00086	0.00082
Lactococcus lactis		0		0.00049	0.00054	0.00063	0.0064	0.00224	0.00178		0.00044	0.00021	0.00012	0.0005	0.00017	0.00188		1e-05	2e-05	1e-05	3e-05	4e-05	2e-05
Others		0.16378		0.00971	0.01295	0.0154	0.01547	0.03316	0.0167		0.03398	0.02198	0.03011	0.04847	0.03878	0.0338		0.00099	0.00578	0.00756	0.00454	0.01255	0.00925

## Sheet: Caecum
Shotgun Bacterial Metagenomic Reads- Caecum
Caecum	-	Reagent cntrl	-	GF1	GF2	GF3	GF4	GF5	GF6	-	WT1	WT2	WT3	WT4	WT5	WT6	-	MyD1	MyD2	MyD3	MyD4	MyD5	MyD6
Lactobacillus johnsonii		0.01461		0	0.0001	0.00334	0.00082	0.00178	0		0.032	0.12574	0.05279	0.08333	0.01249	0.03666		0.09546	0.34105	0.55294	0.56911	0.42326	0.44686
Bordetella bronchiseptica		0.31422		0.2655	0.38207	0.31443	0.27926	0.35846	0.3667		0.12866	0.27032	0.27393	0.10214	0.14027	0.18395		0.11774	0.10069	0.02968	0.04752	0.02071	0.03571
Lactobacillus reuteri		0.00111		0	0.00011	0.00054	0.00029	0.00068	0		0.00689	0.00429	0.00138	0.00734	0.01243	0.00792		0.00273	0.0083	0.01312	0.00576	0.01053	0.015
Lactobacillus prophage Lj771		0		0	0	0	0	0	0		0.00042	0.00064	0.00044	0.00041	0	0		0.00054	0.00137	0.00208	0.00218	0.00066	0.0007
Candidatus Arthromitus sp. SFB-mouse		0		0	0	0	7e-05	9e-05	0		0.00035	0.00044	0.00046	0.00061	0.00531	0.00311		0.00159	0.00094	0.00011	0.00222	9e-05	6e-05
Lactobacillus acidophilus		0		0	0	0.00013	0	0.00029	0		0.00278	0.00424	0.0011	0.00882	0.00598	0.00628		0.00107	0.00149	0.00271	0.00217	0.00346	0.00293
Bifidobacterium animalis		0.0034		0.00031	0	0.00124	0.00038	0.00125	0		0.04806	0.02174	0.02058	0.04239	0.0357	0.00354		0.0035	0.00676	0.01253	0.00062	0.0535	0.02541
Methylobacterium sp. 4-46		0.10075		0.09118	0.11968	0.09904	0.08735	0.10948	0.12311		0.04789	0.08252	0.08121	0.03356	0.04532	0.05706		0.03744	0.03127	0.00904	0.01551	0.00671	0.0113
Lactobacillus gasseri		0		0	0	0	0	0	0		0.00026	0.00135	0.00038	0.00258	0.00119	0.0018		0.00025	0.00076	0.00129	0.00128	0.00064	0.0007
Bacteroides fragilis		0.00534		0.00157	0.00069	0.00197	0.00101	0.00256	0.00065		0.02546	0.01998	0.02765	0.02585	0.04586	0.03789		0.00805	0.02524	0.01628	0.0175	0.04343	0.03424
Lactobacillus phage KC5a		0		0	0	0	0	0	0		0	0.00015	9e-05	0	0	0		0.00028	0.00062	0.00097	0.00094	0	0
Encephalomyocarditis virus		0.05746		0.06192	0.07163	0.06183	0.05527	0.06674	0.07967		0.02603	0.04853	0.04907	0.02113	0.02882	0.03495		0.02274	0.01938	0.00494	0.00923	0.00409	0.00596
Streptococcus suis		0.06914		0.1176	0.0887	0.0924	0.06765	0.08558	0.09079		0.05564	0.06711	0.06379	0.03633	0.05764	0.05677		0.03508	0.02895	0.0152	0.01373	0.01401	0.01955
Burkholderia mallei		0.04049		0.042	0.04783	0.03991	0.03444	0.04256	0.05044		0.0205	0.03194	0.03203	0.01539	0.02172	0.02353		0.01577	0.0129	0.0047	0.00653	0.00411	0.00586
Mycobacterium tuberculosis		0.05606		0.09172	0.07931	0.07649	0.05195	0.05298	0.08063		0.03338	0.04509	0.04732	0.02292	0.03139	0.03473		0.0232	0.01593	0.00503	0.00783	0.00616	0.00743
Thermoanaerobacter wiegelii		0.01991		0.04768	0.04446	0.03496	0.02924	0.04556	0.05057		0.02882	0.03326	0.02637	0.01025	0.01956	0.01963		0.00974	0.00838	0.00343	0.00479	0.00205	0.00454
Bifidobacterium longum		0		0	0	0.00027	0.0002	0.00046	0		0.01086	0.00487	0.00518	0.01002	0.00923	0.00202		0.00177	0.00218	0.00356	0.00049	0.01185	0.00613
Bifidobacterium bifidum		0		0	0	0.00016	7e-05	0.00031	0		0.00908	0.00395	0.00428	0.00846	0.00755	0.00133		0.00115	0.00152	0.00301	0.00041	0.00979	0.00486
Bifidobacterium adolescentis		0		0	0	0.00021	0	0.00017	0		0.00668	0.00334	0.00304	0.00657	0.00526	0.00068		0.00059	0.00107	0.00198	0.00014	0.00798	0.00384
Lactobacillus amylovorus		0		0	0	0	0	0	0		0.00057	0.00145	0.00027	0.00372	0.00198	0.00351		0.00021	0.00036	0.00024	0.00027	0.00022	0.00022
Bacteroides salanitronis		0		0	0	0.00017	0	0.00029	0		0.00393	0.00289	0.0041	0.00492	0.00794	0.00675		0.00187	0.00542	0.00351	0.00449	0.0069	0.00693
Treponema primitia		0.01294		0.01545	0.01404	0.01271	0.01101	0.01244	0.01491		0.0065	0.0088	0.00882	0.00458	0.0061	0.00684		0.00482	0.00405	0.00133	0.00219	0.0012	0.00177
Bifidobacterium thermophilum		0		0	0	0	0	0.00014	0		0.00479	0.00209	0.00195	0.00418	0.00333	0.00038		0.00043	0.00075	0.00131	9e-05	0.00484	0.00238
Bifidobacterium breve		0		0	0	0.00024	0.00025	0.00065	8e-05		0.00383	0.00191	0.00161	0.00383	0.00314	0.0007		0.00033	0.00049	0.0011	0.00016	0.00463	0.00267
Bifidobacterium dentium		0		0	0	0	0	9e-05	0		0.0041	0.00177	0.00177	0.00349	0.00284	0.00038		0.00032	0.00054	0.00103	6e-05	0.00404	0.00211
Roseburia hominis		0.00305		0.00046	0	0.00138	0.00051	0.00159	0		0.04025	0.01253	0.0207	0.02959	0.04379	0.03664		0.03809	0.02901	0.04574	0.01341	0.02634	0.0245
Tannerella forsythia		0.00174		0	0	0.0004	0.0001	0.00038	0		0.00543	0.00407	0.00539	0.00607	0.00893	0.00879		0.00288	0.00607	0.00377	0.00556	0.00688	0.0068
Alistipes shahii		0.00314		0	0	0.00151	0.00062	0.00162	0		0.01328	0.01195	0.01164	0.01158	0.03071	0.02626		0.01754	0.02095	0.01418	0.01292	0.01608	0.02846
Parabacteroides distasonis		0		0	0	0.00028	0	0.00051	0		0.00407	0.00278	0.0055	0.00422	0.00702	0.00796		0.00134	0.00372	0.00289	0.00315	0.00545	0.00484
Adlercreutzia equolifaciens		0		0	0	0.00015	0	0.00011	0		0.00327	0.00174	0.00163	0.00358	0.00345	0.00284		0.00174	0.00182	0.00272	0.00096	0.00422	0.00198
Alistipes finegoldii		0.00247		0.00066	0	0.00133	0.00039	0.00166	0		0.01243	0.0109	0.011	0.01125	0.03006	0.02369		0.01497	0.01801	0.01228	0.01157	0.01481	0.02616
Lactobacillus crispatus		0		0	0	0	0	0.00016	0		0.00055	0.0019	0.00042	0.00417	0.0025	0.00291		4e-05	0.0001	0.00014	0.00011	5e-05	8e-05
Lactobacillus helveticus		0		0	0	0	0	0.00012	0		0.00066	0.00223	0.00041	0.00519	0.00286	0.00372		4e-05	7e-05	0.00013	0.0001	0.00015	0.00013
Stackebrandtia nassauensis		0.00887		0.00722	0.00756	0.00714	0.0058	0.00694	0.00822		0.00323	0.00499	0.00539	0.00267	0.0038	0.00381		0.00287	0.00251	0.00083	0.00114	0.00097	0.00119
Prevotella dentalis		0		0.00098	0.00055	0.00074	0.00078	0.00083	0.00051		0.00285	0.00237	0.00305	0.00372	0.00533	0.00477		0.00121	0.00336	0.00252	0.00274	0.00469	0.00489
Streptomyces albus		0.00527		0.00682	0.00685	0.00662	0.0058	0.00614	0.00679		0.0039	0.00487	0.00431	0.00295	0.00281	0.00387		0.00265	0.0022	0.00072	0.0011	0.00067	0.00094
Treponema azotonutricium		0.00548		0.00728	0.00719	0.00668	0.00574	0.00623	0.00746		0.00379	0.00491	0.00448	0.00244	0.00275	0.00381		0.00258	0.00204	0.00071	0.0011	0.00065	0.00079
Akkermansia muciniphila		0		0	0	0	0	9e-05	0		0.00041	0.00095	0.00099	0.01698	0.00061	0.00331		0.00034	0.00181	0.00133	0.00195	0.00608	0.00071
Enterococcus faecalis		0.00138		0	0	0.00029	8e-05	0.00034	0		0.00624	0.0024	0.00278	0.00607	0.01067	0.00895		0.00637	0.00422	0.0165	0.00261	0.00505	0.00502
Pandoravirus salinus		0.00109		0.02501	0.01157	0.01913	0.01387	0.0108	0.00852		0.00312	0.00173	0.00276	0.00284	0.00098	0.0031		0.00134	0.00155	0.00028	0.00138	0.00011	0.0011
Lactobacillus phage phi jlb1		0		0	0	0	0	0	0		0	0.00019	0	0	0	0		0	0	0.0001	0.00015	0.00013	0.00018
Agathobacter rectalis		0.00259		0	0	0.00074	0.00025	0.00067	0		0.02402	0.00676	0.01159	0.01631	0.02321	0.02036		0.01899	0.01341	0.01921	0.0066	0.01203	0.01345
Streptomyces cattleya		0.0018		0.00291	0.00229	0.00272	0.00207	0.00206	0.002		0.00255	0.0021	0.00188	0.00272	0.00324	0.00228		0.00223	0.00223	0.00135	0.00121	0.00211	0.0022
[Clostridium] saccharolyticum		0.00215		0	0	0.0003	0.00011	0.00042	0		0.01394	0.00385	0.00649	0.00881	0.01025	0.01104		0.01209	0.00775	0.01131	0.00392	0.00849	0.00759
Bacteroides vulgatus		0.00165		0	0	0.00015	0	0.00017	0		0.00248	0.00186	0.00356	0.00247	0.00377	0.00436		0.00077	0.00189	0.00136	0.00165	0.00524	0.00464
Gordonibacter pamelaeae		0		0	0	0	0	0	0		0.00211	0.00078	0.00091	0.00166	0.00161	0.00134		0.00094	0.00081	0.0012	0.00049	0.00113	0.00075
Methylobacterium extorquens		0.00311		0.00577	0.00512	0.00509	0.00435	0.00452	0.00562		0.00282	0.00345	0.00318	0.00182	0.00221	0.00288		0.00188	0.00161	0.00053	0.0008	0.00053	0.00075
Mycoplasma hyopneumoniae		0		0.01119	0.00637	0.00828	0.00671	0.00576	0.00514		0.00142	0.00101	0.0015	0.00153	0.00071	0.00159		0.00098	0.00103	0.00022	0.00081	0.0002	0.0006
Paludibacter propionicigenes		0		0	0	0	0	0.00016	0		0.00133	0.00121	0.00163	0.00204	0.00311	0.00231		0.00067	0.002	0.0014	0.0014	0.00302	0.00286
Peptoclostridium difficile		0		0	0	0.00045	0.0001	0.00036	0		0.00952	0.0027	0.00505	0.00809	0.01228	0.00798		0.00604	0.00635	0.00526	0.00229	0.00501	0.00399
Bacteroides thetaiotaomicron		0		0	0	0.00031	0	0.00034	0		0.00415	0.00459	0.00717	0.00333	0.00703	0.01424		0.00055	0.00156	0.00126	0.00123	0.03742	0.0378
Lactobacillus delbrueckii		0		0	0	0	0	0	0		0.00016	0.0003	0.0001	0.00074	0.0004	0.00056		0.00013	0.00012	0.00022	0.00012	0.00013	0.00013
Prevotella denticola		0		0.00024	7e-05	0.00017	8e-05	0.00025	0		0.00188	0.00109	0.00154	0.00164	0.00255	0.00228		0.0007	0.00159	0.00128	0.00124	0.00239	0.00224
Clostridium sp. SY8519		0		0	0	0.00021	0.0001	0.00025	0		0.00781	0.00262	0.00479	0.0062	0.00817	0.0083		0.00934	0.00607	0.0085	0.00265	0.00657	0.00606
Glypta fumiferanae ichnovirus		0		0.02054	0.00813	0.01282	0.00971	0.00826	0.00599		0.00175	0.00101	0.00189	0.0016	0.00049	0.00201		0.00087	0.00093	0.00011	0.00085	6e-05	0.00064
Odoribacter splanchnicus		0		0	0.00012	0.00034	0.00018	0.00029	0.00016		0.00582	0.00313	0.00353	0.0047	0.00712	0.00536		0.00332	0.00434	0.00283	0.00333	0.00306	0.00264
Pandoravirus dulcis		0		0.0107	0.00566	0.00794	0.00628	0.00585	0.00538		0.00139	0.00092	0.00124	0.00176	0.00056	0.00151		0.00082	0.00098	6e-05	0.00079	7e-05	0.00056
Staphylococcus aureus		0.07602		0	0	0	0	0	0		0.00021	0.00014	0.00355	6e-05	0.00037	0.00022		0.00025	0.00019	0.00026	0.00014	6e-05	0.00013
Bifidobacterium asteroides		0		0	0	0	0	0	0		0.00162	0.00078	0.00085	0.00157	0.00145	0.00048		0.00035	0.00036	0.00053	0.00014	0.00165	0.001
Porphyromonas asaccharolytica		0		0	0	0	0.0001	0.00011	7e-05		0.00073	0.00061	0.00082	0.00118	0.00173	0.00127		0.00041	0.0012	0.00086	0.00086	0.00143	0.00123
Sorangium cellulosum		0.00179		0.00413	0.00167	0.00326	0.002	0.00169	0.0018		0.00182	0.00137	0.00143	0.00186	0.00206	0.00151		0.00138	0.00144	0.00085	0.00081	0.00122	0.00132
Eggerthella lenta		0		0	0	0	0	0	0		0.00129	0.00048	0.00054	0.00113	0.00114	0.00079		0.00061	0.00055	0.00083	0.00029	0.00079	0.00067
Escherichia coli		0.00989		0.01852	0.01314	0.01545	0.00993	0.00875	0.01672		0.00563	0.00378	0.00452	0.005	0.00307	0.00511		0.002	0.00217	0.00138	0.0006	0.00042	0.00158
Ictalurid herpesvirus 1		0		0.00897	0.00542	0.00744	0.0056	0.00475	0.00425		0.00113	0.00054	0.001	0.00116	0.00028	0.00129		0.00055	0.00074	7e-05	0.0005	3e-05	0.00038
Lactobacillus buchneri		0		0	0	0	0	0	0		6e-05	5e-05	4e-05	5e-05	0.00012	0.00013		8e-05	7e-05	0.00011	0.0001	8e-05	9e-05
Lactobacillus kefiranofaciens		0		0	0	0	0	0	0		0.00041	0.0018	0.00029	0.00425	0.00228	0.00292		3e-05	6e-05	7e-05	5e-05	0.00012	0.00014
Porphyromonas gingivalis		0		0	0	0	0	0	0		0.00116	0.00083	0.00115	0.00135	0.00227	0.00167		0.00048	0.00111	0.00085	0.00083	0.00217	0.00208
Prevotella ruminicola		0		0	0	0	0	7e-05	0		0.00093	0.00083	0.00111	0.0012	0.00184	0.00145		0.00048	0.00133	0.0011	0.00089	0.00179	0.00165
Streptococcus pneumoniae		0		0	0	0	0	0	0		0	4e-05	5e-05	0.00024	0.00011	0.00016		0.00015	8e-05	0.00022	6e-05	9e-05	5e-05
Bacteroides helcogenes		0		0.00034	0	0.0002	0.00015	0.0002	6e-05		0.00209	0.00118	0.00147	0.00134	0.00267	0.00345		0.00046	0.00113	0.00084	0.00088	0.00287	0.00213
Cyprinid herpesvirus 1		0		0.00877	0.00426	0.0072	0.00516	0.00353	0.00254		0.00194	0.00105	0.00132	0.00136	0.00054	0.00156		0.0007	0.00083	0.00015	0.00068	6e-05	0.0005
Faecalitalea cylindroides		0		0	0	0	7e-05	0.00021	0		0.00254	0.00088	0.00196	0.00358	0.00681	0.00223		0.00196	0.00142	0.00293	0.00077	0.00476	0.00393
Streptococcus pyogenes		0		0.00103	0.00105	0.00129	0.0009	0.00109	0.00117		0.00664	0.00207	0.00282	0.00434	0.00813	0.00395		0.00594	0.00226	0.00391	0.00117	0.0039	0.00338
[Eubacterium] eligens		0		0	0	0.00015	0.00011	0.00028	0		0.00759	0.0018	0.00534	0.00543	0.00768	0.00543		0.00648	0.00422	0.0049	0.00203	0.00383	0.00345
Lachnoclostridium phytofermentans		0		0	0	0.00028	0	0.00013	0		0.00787	0.0017	0.00376	0.00427	0.00616	0.00451		0.00517	0.00322	0.00469	0.00193	0.00311	0.00299
Lactobacillus sakei		0		0	0	0	0	0	0		0.00017	8e-05	4e-05	0.0001	0.00023	0.00031		0	2e-05	5e-05	3e-05	0.0001	0.00017
Tetragenococcus halophilus		0		0	0	0	0	0	0		0	4e-05	8e-05	0.0001	0.00011	0.00019		6e-05	6e-05	9e-05	6e-05	7e-05	5e-05
Butyrivibrio proteoclasticus		0		0	0	0.00024	8e-05	0.0001	0		0.00778	0.00176	0.00279	0.0036	0.00411	0.00466		0.00522	0.00347	0.00468	0.00155	0.00337	0.00307
Clostridium botulinum		0		0	0	0	0	0.00013	0		0.00184	0.00047	0.001	0.00088	0.00135	0.00079		0.00093	0.00091	0.00048	0.00047	0.00053	0.00057
Hyposoter fugitivus ichnovirus		0		0.00959	0.00325	0.00626	0.00438	0.00296	0.00191		0.00107	0.00032	0.00076	0.00068	0.00021	0.00089		0.00034	0.00036	7e-05	0.00034	3e-05	0.00032
Prevotella intermedia		0		0	0	0	0	0	0		0.00063	0.00043	0.00049	0.00079	0.001	0.00077		0.00026	0.00067	0.00052	0.00047	0.00071	0.00079
Prevotella sp. oral taxon 299		0		0	0	0	0	0	0		0.00046	0.0004	0.0005	0.00052	0.00093	0.00072		0.00023	0.0007	0.00045	0.00046	0.00085	0.00077
Proteus mirabilis		0		0.0084	0.00384	0.00645	0.00454	0.00453	0.00335		0.0014	0.00052	0.00103	0.00139	0.00028	0.0013		0.00043	0.00055	9e-05	0.00071	6e-05	0.00054
Riemerella anatipestifer		0.00139		0.00257	0.00176	0.00206	0.00175	0.00188	0.00237		0.00071	0.00037	0.00038	0.00064	0.00048	0.0006		0.00038	0.00054	9e-05	0.00029	0.0001	0.00019
Bacillus cereus		0		0	0	0	0	0	0.00013		0.00045	0.0002	0.00041	0.00034	0.00046	0.00038		0.00014	0.00019	0.00013	8e-05	0.0002	0.00027
Candidatus Azobacteroides pseudotrichonymphae		0		0.00048	0.00034	0.00046	0.00029	0.00049	0.00068		0.00051	0.00043	0.00056	0.00073	0.00075	0.00079		0.00025	0.00066	0.0003	0.0004	0.00097	0.00091
Cellulomonas gilvus		0		0	0	0	0	0	0		0.00053	0.00019	0.00021	0.0004	0.00039	0.00011		8e-05	7e-05	0.00015	3e-05	0.00045	0.00024
Clostridium kluyveri		0		0	0	0	0	0	0		0.00134	0.00045	0.00104	0.00107	0.00194	0.00205		0.00111	0.00039	0.00099	0.00018	0.00084	0.00111
Cotesia congregata bracovirus		0		0.00699	0.00279	0.00447	0.00367	0.00216	0.00161		0.00066	0.00034	0.00072	0.00056	0.00018	0.00087		0.00033	0.00029	7e-05	0.00026	0	0.00023
Enterococcus faecium		0		0	0	0.00013	0	0	0		0.0023	0.00089	0.00121	0.0021	0.00271	0.00259		0.00382	0.00127	0.00196	0.00073	0.00177	0.00204
Gardnerella vaginalis		0		0	0	0	0	0	0		0.00048	0.00019	0.00026	0.00042	0.00043	9e-05		0.00014	0.00014	0.00019	4e-05	0.0005	0.00031
Isoptericola variabilis		0		0	0	0	0	0	0		0.00046	0.0002	0.00024	0.00047	0.00041	8e-05		6e-05	6e-05	0.00012	0	0.00048	0.00029
Listeria monocytogenes		0		0.00039	0.00024	0.00035	0.00024	0.00041	0.00033		0.00018	0.00015	0.0002	0.00045	0.00035	0.00045		0.00012	0.00016	0.0002	0.00014	0.00011	0.0002
Macacine herpesvirus 1		0.00149		0.00265	0.00151	0.00199	0.00162	0.00141	0.0016		0.00074	0.00094	0.00092	0.00053	0.00063	0.00075		0.00057	0.00043	0.00015	0.00025	0.00012	0.00016
Oscillibacter valericigenes		0		0	0	0.00042	0.00017	0.00037	0		0.01148	0.00473	0.00601	0.00983	0.01148	0.00933		0.0096	0.00691	0.00989	0.00324	0.00483	0.00893
Paenibacillus mucilaginosus		0		0.00092	0.00042	0.00065	0.00043	0.00031	0.00025		0.00064	0.00041	0.00055	0.00069	0.00085	0.00082		0.00072	0.00057	0.00066	0.00032	0.00065	0.00063
Prevotella melaninogenica		0		0	0	0	0	0	0		0.00044	0.00042	0.00068	0.00063	0.00095	0.00076		0.00041	0.0006	0.00046	0.00044	0.00092	0.00086
Psychroflexus torquis		0		0	0	0	0	0	0		0	2e-05	3e-05	9e-05	0.00013	0.00011		3e-05	6e-05	6e-05	5e-05	4e-05	6e-05
Slackia heliotrinireducens		0		0	0	0	0	8e-05	0		0.0008	0.00037	0.00039	0.0008	0.00093	0.00067		0.00063	0.00048	0.00074	0.00027	0.00053	0.00064
Verminephrobacter eiseniae		0.0011		0.00176	0.00115	0.00134	0.00107	0.00111	0.00119		0.00056	0.0007	0.00068	0.0005	0.00059	0.00061		0.00047	0.00045	0.00026	0.00028	0.0003	0.00032
Achromobacter xylosoxidans		0		0.00277	0.00109	0.00166	0.00302	0.00247	0.00193		0.00024	0.00011	0.00015	0.00026	0.00031	0.00021		0.00015	8e-05	0.00029	0.00012	0.00017	0.00022
Bacillus cellulosilyticus		0		0	0	0	0	0	0		0	4e-05	4e-05	6e-05	0.0001	0.00011		4e-05	7e-05	5e-05	0	4e-05	3e-05
Beutenbergia cavernae		0		0	0	0	0	0	0		0.00019	0.00012	0.00016	0.00032	0.00023	5e-05		6e-05	8e-05	9e-05	0	0.00035	0.00015
Blattabacterium punctulatus		0		0	0	0	0	0	0		0.00024	0.00022	0.00022	0.00031	0.00046	0.00037		0.00013	0.00027	0.00021	0.00023	0.00036	0.00041
Brachybacterium faecium		0		0	0	0	0	0	0		0.00041	0.00018	0.00022	0.00035	0.00032	0.00015		9e-05	6e-05	0.00019	6e-05	0.00034	0.00023
Cardinium endosymbiont of Encarsia pergandiella		0		0.00141	0.00092	0.00112	0.00076	0.00069	0.00058		0.00035	0.00021	0.0003	0.00035	0.00021	0.00041		0.00015	0.0002	0.00011	0.0002	0.00013	0.00023
Cellulomonas flavigena		0		0	0	0	9e-05	0.00012	0		0.00026	0.00014	0.00012	0.00033	0.00024	7e-05		9e-05	8e-05	0.00011	5e-05	0.00033	0.0003
Cellulosilyticum lentocellum		0		0	0	0	0	0	0		0.00235	0.00052	0.00122	0.00124	0.00195	0.00119		0.00128	0.00072	0.00096	0.00041	0.00078	0.00096
Clavibacter michiganensis		0		0	0	0	0	0	0		0.00051	0.00024	0.00033	0.00048	0.00071	0.00014		0.00036	0.00018	0.00022	6e-05	0.00048	0.00028
Cyprinid herpesvirus 3		0		0.00309	0.00161	0.00215	0.00149	0.00128	0.00113		0.00036	0.00019	0.00038	0.00026	8e-05	0.00039		0.00018	0.0002	3e-05	0.00014	0	0.00013
Dyadobacter fermentans		0		0	0	0	0	0	0		0.00016	9e-05	0.00014	0.00016	0.00025	0.00023		0.00012	0.00021	0.00017	0.00018	0.00021	0.0003
Eggerthella sp. YY7918		0		0	0	0	0	0	0		0.00063	0.00024	0.00022	0.00041	0.00058	0.00047		0.00031	0.0002	0.00032	0.00017	0.0003	0.00031
Equid herpesvirus 3		0		0.00049	0.00045	0.00062	0.00058	0.00044	0.00047		0.00041	0.00048	0.00056	0.00026	0.0002	0.00041		0.00022	0.00022	7e-05	0.00018	0	0.00013
Eubacterium limosum		0		0	0	0	0	0	0		0.00218	0.00063	0.00136	0.00131	0.00182	0.00175		0.0013	0.00075	0.00112	0.00044	0.00078	0.00085
Flavobacterium indicum		0		0	0	0	0	0	0		6e-05	6e-05	0.0001	0.00012	0.00013	0.00017		0.00012	0.00018	0.00019	0.00023	0.0003	0.0002
Geobacillus sp. GHH01		0		0	0	0	0	0	0		0	0	0	0	0	0.0002		0	0	0	0	8e-05	0.00011
Human herpesvirus 7		0		0.0021	0.00068	0.00193	0.00141	0.00074	0.00046		0.00067	0.00032	0.00043	0.00043	0.00019	0.00043		0.0002	0.0002	8e-05	0.00027	0	0.00016
Intrasporangium calvum		0		0	0	0	0	0	0		0.00026	0.0001	0.00015	0.00028	0.00033	7e-05		4e-05	8e-05	0.00014	3e-05	0.00028	0.00023
Megasphaera elsdenii		0		0	0	0	0	0	0		0.00046	0.00024	0.00031	0.0004	0.00054	0.00054		0.00046	0.0006	0.00071	0.00028	0.00045	0.00043
Methylobacterium populi		0		0.00212	0.00097	0.00131	0.00084	0.00068	0.00072		0.00055	0.00055	0.00053	0.00053	0.0007	0.00059		0.00038	0.00043	0.00023	0.00027	0.00035	0.0004
Micrococcus luteus		0.001		0	0	0	9e-05	0.00037	0.00025		0.00034	0.00017	0.00017	0.00035	0.00036	0.00016		9e-05	0.00011	0.00019	6e-05	0.00043	0.00038
Microlunatus phosphovorus		0		0.00073	0.0006	0.00061	0.00052	0.00049	0.00055		0.0004	0.0005	0.00037	0.00031	0.00029	0.00036		0.00026	0.00021	0.0001	0.00014	0.00014	0.00015
Modestobacter marinus		0		0.00081	0.0004	0.00045	0.0003	0.00028	0.00043		0.00035	0.00031	0.00029	0.0003	0.00027	0.00033		0.00019	0.00019	0.00012	0.00011	0.00025	0.00018
Mycoplasma hyorhinis		0		0.00123	0.00104	0.00153	0.00099	0.00105	0.0012		0.00044	0.00024	0.00031	0.00049	0.00026	0.00041		0.00023	0.00025	9e-05	0.00017	4e-05	0.00019
Phycisphaera mikurensis		0		0	0	0	0	0	0		0.0001	6e-05	7e-05	0.00018	0.00011	0.00013		8e-05	7e-05	0.00012	9e-05	0.0001	0.00012
Pseudomonas putida		0		0	0	0	0	0	0		0.00052	0.00023	0.00122	0.00039	0.00055	0.00048		0.00031	0.00034	0.00046	0.00019	0.00046	0.00055
Pseudopedobacter saltans		0		0	0	0	0	0	0		0.00021	0.00012	0.0002	0.00021	0.00035	0.00031		0.00018	0.00042	0.00033	0.0004	0.00051	0.00044
Ruminococcus albus		0		0	0	0	0	0	0		0.00149	0.00055	0.00105	0.00154	0.00197	0.00151		0.0015	0.00092	0.00135	0.00049	0.00085	0.00106
Ruminococcus champanellensis		0		0	0	0	0	0.00018	0		0.00245	0.00101	0.00153	0.0021	0.00276	0.00226		0.00202	0.00159	0.00214	0.00075	0.00153	0.00206
Sphingobacterium sp. 21		0		0	0	0	0	0	0		0.00031	0.00026	0.00039	0.0005	0.00054	0.00059		0.00015	0.00035	0.00033	0.00034	0.00052	0.00041
Streptomyces bingchenggensis		0		0.00054	0.00025	0.00049	0.00035	0.00027	0.00019		0.00062	0.00029	0.00035	0.0006	0.0007	0.00047		0.00045	0.00045	0.00047	0.00025	0.00058	0.00062
Treponema succinifaciens		0		0	0	0	0	0	0		0.00339	0.00121	0.00195	0.00283	0.00377	0.00261		0.00275	0.00244	0.00212	0.00091	0.00262	0.00203
Xylanimonas cellulosilytica		0		0	0	0	0	0	0		0.00041	0.00019	0.00019	0.00039	0.00031	7e-05		8e-05	6e-05	0.00012	0	0.00045	0.00025
[Clostridium] cellulolyticum		0		0	0	0	0	0	0		0.00048	0.00019	0.00045	0.00053	0.0007	0.00041		0.00057	0.00042	0.00036	0.00021	0.00017	0.00035
[Clostridium] clariflavum		0		0	0	0	0	0	0		0.00066	0.00031	0.00088	0.00088	0.00103	0.00066		0.00091	0.00056	0.00033	0.00035	0.0004	0.00049
[Clostridium] sticklandii		0		0	0	0	0	0	0		0.00018	0.00013	0.00018	0.00031	0.00028	0.0003		0.00035	0.00025	0.00031	9e-05	0.00026	0.00018
Acholeplasma laidlawii		0		0	0	0	0	0	0		0	2e-05	6e-05	4e-05	8e-05	7e-05		8e-05	4e-05	4e-05	0	0.00023	0
Acholeplasma palmae		0		0	0	0	0	0	0		0	2e-05	3e-05	8e-05	4e-05	0.00011		7e-05	0.00012	6e-05	4e-05	3e-05	6e-05
Acidaminococcus fermentans		0		0	0	0	0	0	0		0.00072	0.00032	0.00051	0.00058	0.00067	0.00069		0.00074	0.00044	0.00084	0.00022	0.00042	0.00061
Acinetobacter baumannii		0.0043		0.00115	0.0007	0.00098	0.00052	0.00105	0.00026		0.00013	8e-05	0.00022	0.00018	0.00024	0.00017		5e-05	0.0001	0	7e-05	6e-05	0.00018
Actinoplanes friuliensis		0		0	0.00012	0.0002	0.00012	0.00011	9e-05		0.00014	0.00015	0.00017	0.00019	0.00018	0.00011		0.0001	0.0001	9e-05	5e-05	0.00011	0.00012
Actinoplanes missouriensis		0		0	0	0	0	0	0		0.00014	8e-05	8e-05	0.00019	0.00017	0.00012		0.0001	9e-05	0.0001	5e-05	0.00019	0.00011
Actinoplanes sp. N902-109		0		0	0	0	0	0	0		0.00023	8e-05	0.00012	0.00021	0.00021	0.00016		4e-05	5e-05	0.0001	0	0.0002	0.00017
Actinoplanes sp. SE50/110		0		0	0	0	0	0	0		0.00012	9e-05	6e-05	0.00014	0.00013	9e-05		8e-05	9e-05	0.00011	2e-05	0.0001	0.00012
Actinosynnema mirum		0		0	0	0	0	0	0		0.00027	7e-05	0.00012	0.00022	0.0002	8e-05		8e-05	5e-05	6e-05	0	0.00021	0.00011
Aerococcus urinae		0		0	0	0	0	0	0		0.00014	6e-05	0.00012	0.00016	0.00016	0.00025		0.00032	0.00011	7e-05	6e-05	0.00018	0.00018
Aeromonas hydrophila		0		0	0	0.00014	0	0	0		0.00032	0.00014	0.00017	0.00023	0.00027	0.00034		0.00019	0.00022	0.00022	0.00013	0.00019	0.00031
Alkaliphilus metalliredigens		0		0	0	0	0	0	0		0.00056	0.00022	0.00016	0.00042	0.00037	0.00035		0.00017	0.00024	0.00018	0.00011	0.00021	0.00025
Alkaliphilus oremlandii		0		0	0	0	0	0	0		0.00038	0.00011	0.00022	0.00031	0.0004	0.00039		0.0002	0.00022	0.00021	0.00016	0.0002	9e-05
Alteromonas mediterranea		0		0	0.00203	0.04558	0.19754	0.00251	0.00022		0.08102	0.004	0.00112	0.16381	0.00041	0.03009		0.30351	0.09999	0.00015	0.1216	0.03348	0.00012
Amycolicicoccus subflavus		0		0	0	0	0	0	0		0.00014	5e-05	7e-05	9e-05	0.00013	6e-05		3e-05	4e-05	6e-05	0	0.0001	6e-05
Anaeromyxobacter dehalogenans		0		0	0	0	0	0	0		0.00041	0.00016	0.00019	0.00028	0.0003	0.00032		0.00016	0.00019	0.00021	0.00011	0.00018	0.00019
Anoxybacillus flavithermus		0		0	0	0	0	0	0		6e-05	3e-05	5e-05	6e-05	5e-05	7e-05		9e-05	4e-05	3e-05	0	7e-05	9e-05
Arthrobacter arilaitensis		0		0.00026	0	0	0	0	0		0.00015	9e-05	0.00014	0.00019	0.00014	0.0001		0.00016	5e-05	7e-05	3e-05	0.0002	0.00014
Arthrobacter chlorophenolicus		0		0	0	0	0	0	0		0.00019	6e-05	0.00011	0.00019	0.00026	0.00012		7e-05	7e-05	0.0001	4e-05	0.00022	0.00014
Arthrobacter phenanthrenivorans		0		0	0	0	0	0	0		0.00027	8e-05	8e-05	0.00016	0.00016	0.0001		6e-05	4e-05	0.0001	0	0.00013	0.00016
Arthrobacter sp. FB24		0		0.00023	0.00019	0.00025	0.00015	0.00019	0.00021		0.0003	0.00021	0.00023	0.00025	0.00024	0.00018		0.00017	0.00016	0.00013	7e-05	0.00026	0.00016
Azotobacter vinelandii		0		0	0.00012	0.00019	8e-05	9e-05	0.00015		0.00017	0.0001	0.00013	0.00017	0.00023	0.00016		0.00012	0.00017	0.0001	7e-05	0.0001	0.00015
Bacillus clausii		0		0	0	0	0	0	0		0	3e-05	7e-05	6e-05	0.00021	5e-05		7e-05	3e-05	7e-05	2e-05	3e-05	0
Bacillus cytotoxicus		0		0	0	0	0	0	0		0	3e-05	0.0001	0.00015	0.00011	0.00014		0.00011	6e-05	7e-05	3e-05	6e-05	5e-05
Bacillus halodurans		0		0	0	0	0	0	0		0	3e-05	5e-05	4e-05	4e-05	9e-05		0	0	4e-05	0	0	0
Bacillus megaterium		0		0	0	0	0	0	0		0.00024	4e-05	6e-05	0.00015	0.00017	0.0001		5e-05	8e-05	6e-05	4e-05	8e-05	6e-05
Bacillus sp. 1NLA3E		0		0	0	0	0	0	0		0.00021	7e-05	0.00013	0.0001	0.0002	0.00016		0.00019	0.00012	0.00012	3e-05	6e-05	7e-05
Bacillus subtilis		0		0	0	0	0	0	0		0.00069	0.00016	0.00015	0.00021	0.00031	0.00036		0.00017	0.00033	0.00033	0.00012	0.00021	0.00013
Bacillus thuringiensis		0		0.00031	0.00021	0.00028	0	0.00012	0.00024		0.00104	0.00023	0.00018	0.00034	0.00049	0.00027		0.00035	0.00031	0.00021	0.00013	0.0002	0.00018
Belliella baltica		0		0	0	0	0	0	0.00011		0.00028	6e-05	0.0001	8e-05	0.00013	0.0001		3e-05	9e-05	7e-05	6e-05	0.00011	9e-05
Blastococcus saxobsidens		0		0.00035	0.0002	0.00014	0.00016	0	0.00015		0.0001	9e-05	9e-05	9e-05	0.0001	9e-05		7e-05	7e-05	9e-05	5e-05	6e-05	4e-05
Bordetella petrii		0		0	0	0	0	0.0001	0		9e-05	5e-05	5e-05	6e-05	0.0001	0.0001		8e-05	0.00014	9e-05	9e-05	0.00011	0.00012
Brachyspira murdochii		0		0.00289	0.00167	0.00219	0.00225	0.00137	0.0014		0.00065	0.00017	0.00055	0.00042	0.0002	0.00057		0.00023	0.00034	3e-05	0.00022	0	0.0002
Burkholderia phytofirmans		0		0	0	0	0	0	0		8e-05	4e-05	2e-05	0.00011	0.00012	6e-05		2e-05	5e-05	5e-05	2e-05	8e-05	5e-05
Burkholderia pseudomallei		0		0.00054	0.00018	0	0.00014	0.00014	0.00031		0.0001	4e-05	7e-05	9e-05	9e-05	8e-05		3e-05	5e-05	3e-05	3e-05	7e-05	3e-05
Campylobacter jejuni		0		0	0	0	0	0	0		0.00014	6e-05	0.00023	0.00024	7e-05	0.00011		0	0	5e-05	3e-05	0	0
Candidatus Koribacter versatilis		0		0	0	0	0	0	0		7e-05	6e-05	9e-05	0.00011	0.00015	0.00012		5e-05	8e-05	9e-05	5e-05	0.00013	0.00012
Capnocytophaga ochracea		0		0	0	0	0	0	0		8e-05	7e-05	7e-05	0.00013	0.00015	0.00014		6e-05	0.00012	9e-05	0.0001	0.00017	0.00018
Carnobacterium maltaromaticum		0		0	0	0	0	0	0		0.00011	4e-05	8e-05	7e-05	0.00011	0.00017		0.00011	6e-05	0.0001	3e-05	7e-05	0.00014
Catenulispora acidiphila		0		0	0	0	0	0	0		0.00021	7e-05	7e-05	0.00017	0.00017	7e-05		8e-05	6e-05	0.00011	4e-05	0.00013	0.00015
Cellulomonas fimi		0		0	0	0	0	0	0		0.00019	9e-05	0.00012	0.00025	0.00015	0		3e-05	5e-05	5e-05	0	0.00021	0.00012
Cellulophaga algicola		0		0	8e-05	0	9e-05	0.00017	0.00016		6e-05	3e-05	5e-05	9e-05	3e-05	5e-05		6e-05	0.00015	0.00013	0.00015	0.00012	0.00019
Chitinophaga pinensis		0		0	0	0	0	0	0		0.0002	0.00013	0.00014	0.00016	0.0003	0.00022		7e-05	0.00016	0.00017	0.00015	0.00022	0.00032
Chlamydia psittaci		0		0.00021	0.00033	0.00029	0.00022	0.00046	0.0003		0.00024	0.00025	0.00019	0.00012	0.00015	0.00022		0.00013	0.00014	3e-05	6e-05	0	4e-05
Chlorobaculum parvum		0		0	0	0	0	0	0		0.00019	0.0001	0.00015	0.00017	0.00041	0.00021		7e-05	0.00014	0.0001	0.0001	0.00018	0.00019
Chlorobaculum tepidum		0		0	0	0	0	0	0		0.00014	9e-05	0.00011	0.00018	0.00028	0.00017		0.00011	0.00017	0.00019	0.00013	0.0002	0.00021
Chlorobium phaeobacteroides		0		0.00156	0.0008	0.00104	0.00086	0.00071	0.00072		0.00034	0.00019	0.00023	0.00046	0.00022	0.00038		0.00019	0.00032	0.00012	0.00022	0.00019	0.0002
Chlorobium phaeovibrioides		0		0	0	0	0	0	0		0.0001	5e-05	7e-05	0.00014	0.00024	0.00012		0.0001	0.00011	0.0001	0.00013	8e-05	0.00016
Clostridium beijerinckii		0		0	0	0	0	0	0		0.00012	6e-05	0.00026	0.00023	0.00041	0.00019		0.00094	0.0002	0.00012	0.00017	9e-05	9e-05
Clostridium cellulovorans		0		0	0	0	0	0	0		0.00019	8e-05	0.00021	0.0002	0.00026	0.00015		0.00028	0.00018	0.00015	9e-05	0.0001	0.0001
Clostridium novyi		0		0	0	0	0	0	0		0.0001	5e-05	0.00012	0.00017	0.00032	0.00011		0.00025	0.00015	0.0001	5e-05	8e-05	7e-05
Clostridium perfringens		0		0	0	0	0	0	0		0.00016	6e-05	0.00016	0.0002	0.00029	0.00014		0.00031	0.00022	0.00012	0.0001	0.0002	0.0001
Clostridium saccharobutylicum		0		0	0	0	0	0	0		0.00082	0.00017	0.00039	0.00038	0.00063	0.00024		0.00042	0.0003	0.00016	0.00012	0.00017	0.00011
Clostridium saccharoperbutylacetonicum		0		0	0	0	0	0	0		0.00092	0.00017	0.00051	0.00038	0.00061	0.00035		0.00035	0.00027	0.00021	0.00016	0.00018	0.00014
Clostridium tetani		0		0	0	0	0	0	0		0.00026	0.00019	0.00051	0.00037	0.00067	0.00037		0.00063	0.00038	0.00067	0.0003	0.00034	0.00032
Collimonas fungivorans		0		0.00085	0.00045	0.00056	0.00038	0.0005	0.00033		0.00013	7e-05	0.00014	0.00013	7e-05	0.00017		0.00012	0.00013	5e-05	8e-05	3e-05	8e-05
Comamonas testosteroni		0		0	0	0	0	0	0		0.00092	0.00051	0.00048	0.00072	0.00102	0.00101		0.00024	0.00034	0.00101	0.00018	0.00066	0.00067
Coriobacterium glomerans		0		0	0	0	0	0	0		0.00028	9e-05	0.00013	0.0002	0.0002	0.00017		0.00015	0.00015	0.00019	0.00011	0.00013	0.00013
Corynebacterium diphtheriae		0		0	0	0	0	0	0		0.00051	0.0002	0.00028	0.00035	0.0004	0.0004		0.00021	0.00026	0.00032	0.00013	0.00045	0.00028
Corynebacterium halotolerans		0		0	0	0	0	0	0		0.00015	9e-05	0.00013	0.0001	0.00014	9e-05		8e-05	0.00011	0.00012	3e-05	0.00021	0.00014
Corynebacterium jeikeium		0		0	0	0	0	0	0		0.00017	6e-05	9e-05	0.00014	0.00017	0.0001		0.00012	8e-05	8e-05	0	0.00012	0.0001
Corynebacterium maris		0		0	0	0	0	0	0		0.00017	8e-05	8e-05	0.00014	0.00016	5e-05		6e-05	5e-05	9e-05	2e-05	0.00014	0.00012
Corynebacterium terpenotabidum		0		0	0	0	0	0	0		0.00013	6e-05	3e-05	7e-05	0.00011	7e-05		4e-05	5e-05	7e-05	2e-05	0.00011	9e-05
Corynebacterium urealyticum		0		0	0	0	0	0	0		0.00011	5e-05	4e-05	6e-05	0.00012	9e-05		7e-05	8e-05	0.00016	4e-05	0.00013	0.00012
Corynebacterium variabile		0		0	0	0	0	0	0		0.00019	0.00011	0.00011	0.00018	0.00012	0.00012		6e-05	6e-05	5e-05	0	0.00016	0.00012
Cupriavidus metallidurans		0		0	0	0	0	0	0		0.00017	8e-05	0.0001	0.0002	0.00026	0.00013		9e-05	0.00012	0.00013	7e-05	0.00018	0.00026
Cyprinid herpesvirus 2		0		0.0011	0.0003	0.00106	0.00063	0.00031	0.00016		0.0004	0.00014	0.00017	0.00017	8e-05	0.00017		0.0001	0.00011	2e-05	0.00013	0	7e-05
Dehalococcoides mccartyi		0		0	0	0	0	0	0		0.00023	0.00013	0.00015	0.0002	0.00027	0.00021		0.00023	0.00024	0.00018	0.00013	0.00019	0.00021
Deinococcus radiodurans		0		0	0	0	0	0	0		0.00016	9e-05	6e-05	0.00014	0.00026	9e-05		5e-05	7e-05	6e-05	3e-05	0.00013	0.00015
Delftia acidovorans		0		0	0.0001	0	0.00013	0.00013	0		0	8e-05	0	0	8e-05	8e-05		4e-05	0	0	0	0	0.00019
Desulfitobacterium dehalogenans		0		0	0	0	0	0	0		0.00031	0.00013	0.00013	9e-05	0.00021	0.00024		0.00023	0.00017	0.00019	7e-05	0.00022	0.00012
Desulfomicrobium baculatum		0		0	0	0	0	0	0		0.00018	0.00012	0.00012	0.00019	0.00027	0.00023		0.00018	0.00015	0.00019	9e-05	0.00014	0.00016
Desulfosporosinus meridiei		0		0	0	0	0	0	0		0.00037	6e-05	6e-05	8e-05	0.00013	0.0001		0.00013	6e-05	0.00011	4e-05	9e-05	0.00011
Desulfotomaculum kuznetsovii		0		0	0	0	0	0	0		0.00031	0.00011	0.00016	0.00028	0.00032	0.00028		0.00025	0.00017	0.00032	8e-05	0.00012	0.00022
Desulfovibrio alaskensis		0		0	0	0	0	0	0		0.00024	0.00014	0.00028	0.00031	0.00061	0.00039		0.00026	0.00036	0.0003	0.00016	0.00026	0.00042
Desulfovibrio desulfuricans		0		0	0	0	0	9e-05	0		0.00083	0.00038	0.00045	0.00053	0.00092	0.00072		0.00049	0.00043	0.00059	0.00021	0.00044	0.00065
Desulfovibrio vulgaris		0		0	0	0	0	0	0		0.00072	0.00033	0.0004	0.00039	0.00094	0.0006		0.00033	0.00035	0.00042	0.00015	0.00036	0.00046
Echinicola vietnamensis		0		0	0	0	0	0	0		0.00014	0.0001	0.00018	0.0002	0.00021	0.00024		8e-05	0.00019	0.00013	0.00016	0.00025	0.00021
Edwardsiella ictaluri		0		0	0	0	0.00011	0.00011	0		0.00016	7e-05	0.0001	0.00016	0.00013	0.00015		0.00012	9e-05	0.00016	6e-05	0.0001	0.00011
Elephantid herpesvirus 1		0		0.00176	0.00071	0.00125	0.00095	0.00073	0.00062		0.0002	9e-05	0.00017	0.00019	7e-05	0.00018		0.0001	0.0001	0	7e-05	2e-05	9e-05
Emticicia oligotrophica		0		0	0	0	0	0	0		8e-05	9e-05	0.0001	0.00014	0.00023	0.00024		7e-05	0.00014	7e-05	0.00012	0.00018	0.00016
Epinotia aporema granulovirus		0		0.00025	0.00018	0.00026	0.00016	0.00021	0.00025		0	3e-05	0	8e-05	4e-05	4e-05		3e-05	4e-05	0	3e-05	0	3e-05
Erysipelothrix rhusiopathiae		0		0	0	0	0	0	0		0.00014	4e-05	0.00012	0.00012	0.0001	9e-05		6e-05	5e-05	0.0001	2e-05	8e-05	6e-05
Erythrobacter litoralis		0		0	0	0	0	0	0		0.00014	9e-05	6e-05	0.00011	9e-05	0.00014		3e-05	0	6e-05	0	8e-05	0.00013
Ethanoligenens harbinense		0		0	0	0	0	0	0		0.00225	0.00101	0.00134	0.00186	0.00276	0.00209		0.00209	0.00135	0.00197	0.00068	0.00125	0.00183
Fibrella aestuarina		0		0	0	0	0	8e-05	0		0.00024	0.00019	0.00019	0.00025	0.00046	0.00034		0.0002	0.00026	0.00023	0.00025	0.00024	0.00029
Fibrobacter succinogenes		0		0	0	0	0	0	0		0.00018	0.00017	0.00022	0.00025	0.00032	0.00037		0.00013	0.00036	0.00029	0.00023	0.00039	0.00031
Filifactor alocis		0		0	0	0	0	0	0		0.00056	0.00014	0.00016	0.00022	0.00023	0.00024		0.00029	0.00031	0.00021	0.0001	0.00023	0.00026
Flavobacteriaceae bacterium 3519-10		0		0	0	0	0	0	0		0.00018	6e-05	0.00011	0.00012	0.00016	0.00014		0.0001	0.00025	0.00017	0.00014	0.00035	0.00025
Flavobacterium johnsoniae		0		0.0003	0.00015	0.00028	0.00011	0.00014	0.00023		0.00011	0.0001	7e-05	0.00012	0.00022	0.00012		0.00015	0.00012	6e-05	8e-05	9e-05	0.00015
Flavobacterium psychrophilum		0		0.00102	0.00053	0.00075	0.00062	0.00079	0.00085		0.00035	0.0002	0.0003	0.00033	0.00039	0.00027		0.00012	0.00016	8e-05	0.00016	8e-05	0.00015
Flexibacter litoralis		0		0	0	0	0	0	0		0.0001	4e-05	5e-05	9e-05	0.0001	0.0001		4e-05	8e-05	0.00012	8e-05	0.00012	9e-05
Fluviicola taffensis		0		0	0	0	0	0	0		0.00021	0.00012	0.00018	0.00017	0.00022	0.00029		8e-05	0.00025	0.00014	0.00016	0.00015	0.00017
Frankia sp. EuI1c		0		0	0	0	0	0	0		0.0001	3e-05	6e-05	8e-05	0.00011	6e-05		6e-05	6e-05	5e-05	2e-05	9e-05	0.00013
Fusobacterium nucleatum		0		0	0	0	0	0	0		0.00034	0.0001	0.0002	0.00037	0.00043	0.00018		0.00023	0.00023	0.00018	0.00011	9e-05	0.0001
Gemmatimonas aurantiaca		0		0	0	0	0	0	0		0	7e-05	8e-05	0.0001	0.00013	0.00013		8e-05	0.0001	0.00013	5e-05	0.00015	0.00015
Geobacillus thermodenitrificans		0		0	0	0	0	0	0		0.00017	0	3e-05	4e-05	8e-05	3e-05		2e-05	7e-05	6e-05	3e-05	2e-05	0
Gloeobacter violaceus		0		0	0	0	0	0	0		0.00017	0.0001	0.0001	0.00012	0.00025	0.00019		0.00013	0.00012	0.00011	7e-05	0.00012	0.00015
Granulicella mallensis		0		0	0	0	0	0	0		0.00013	5e-05	6e-05	5e-05	0.00014	9e-05		8e-05	0.0001	0.0001	6e-05	7e-05	0.00013
Haemophilus influenzae		0		0.00235	0.00112	0.00181	0.00149	0.00146	0.00122		0.00055	0.00021	0.0004	0.00056	0.00034	0.00054		0.00026	0.00032	0.0001	0.00024	0.00012	0.00033
Haliangium ochraceum		0		0	0	0	0	9e-05	7e-05		0.00019	7e-05	0.00011	0.00021	0.0002	0.0002		0.00012	0.00011	0.00016	6e-05	0.00012	0.00017
Haliscomenobacter hydrossis		0		0	0	0	0	0	0		6e-05	4e-05	8e-05	0.0001	0.00013	0.00014		7e-05	0.00011	0.00011	0.00011	0.00014	0.00013
Haloquadratum walsbyi		0		0.00074	0.00065	0.00097	0.00062	0.00046	0.00048		0.00027	9e-05	0.00015	0.00013	3e-05	0.00016		6e-05	9e-05	0	5e-05	0	3e-05
Helicobacter pylori		0		0.00162	0.00061	0.0008	0.00063	0.00056	0.00063		0.00019	0.00013	0.00014	0.00024	0.00015	0.0002		0.00016	0.00019	3e-05	0.00011	6e-05	0.00015
Heliobacterium modesticaldum		0		0	0	0	0	0	0		0.00084	0.00026	0.00053	0.00068	0.00073	0.00079		0.00108	0.00068	0.00075	0.00036	0.00055	0.00071
Histophilus somni		0		0.00104	0.00082	0.00086	0.00081	0.00083	0.00113		0.00022	9e-05	9e-05	0.00037	0.00015	0.0002		0.0001	0.00016	4e-05	0.00011	3e-05	0.00012
Ilumatobacter coccineus		0		0	0	0	0	0	0		0.00026	0.00011	0.00029	0.0003	0.00034	0.00024		0.0001	0.00024	0.00015	9e-05	0.00039	0.00035
Klebsiella pneumoniae		0		0.00051	0.00031	0.00032	0.00036	0.00033	0.00041		0.00042	0.00031	0.00031	0.0003	0.00029	0.00036		0.00026	0.00028	0.00017	0.00016	0.00026	0.00026
Kocuria rhizophila		0		0	0	0	0	0	0		0.00018	0.00011	0.00016	0.00023	0.0002	0.00013		0.00014	0.0001	0.00015	4e-05	0.00019	0.0002
Kyrpidia tusciae		0		0.00021	0.00018	0.00017	0.00016	0.00016	0.0002		0.00013	0.00016	0.00019	0.00011	0.00022	0.00019		0.00019	0.00011	8e-05	7e-05	0.0001	0.00014
Kytococcus sedentarius		0		0	0	0	0	0	0		0.00026	0.00011	0.00011	0.00019	0.00034	0.0001		7e-05	8e-05	0.00011	3e-05	0.00017	0.00016
Lactobacillus brevis		0		0	0	0	0	0	0		0.00015	6e-05	2e-05	8e-05	7e-05	0.00016		4e-05	3e-05	2e-05	0	3e-05	7e-05
Lactobacillus fermentum		0		0	0	0	0	0	0		0.00067	0.0001	9e-05	9e-05	0.00066	0.00106		3e-05	5e-05	9e-05	0	0.00019	0.00045
Lactobacillus ruminis		0		0	0	0.00018	0	0	0		0.00158	0.00031	0.0003	0.00039	0.00132	0.00185		0.0006	0.00033	0.00024	0.0001	0.00054	0.00071
Lactobacillus salivarius		0		0	0	0	0	0	0		0.00147	0.00027	0.00026	0.00033	0.00127	0.002		9e-05	5e-05	3e-05	3e-05	0.0003	0.00074
Lactococcus lactis		0		0.00026	9e-05	0.00024	0.00069	0.01205	0.00068		0.00038	9e-05	0.00014	0.00017	0.00023	0.00033		0.0001	0.00011	8e-05	7e-05	8e-05	0.00011
Others		0.16378		0.05501	0.02828	0.04199	0.05443	0.07871	0.02708		0.08941	0.04049	0.06371	0.0825	0.10838	0.08907		0.06591	0.055	0.06791	0.03184	0.06068	0.07022

## Sheet: Colon
Shotgun Bacterial Metagenomic Reads- Colon
Caecum	-	Reagent cntrl	-	GF1	GF2	GF3	GF4	GF5	GF6	-	WT1	WT2	WT3	WT4	WT5	WT6	-	MyD1	MyD2	MyD3	MyD4	MyD5	MyD6
Lactobacillus johnsonii		0.01461		0.00649	0	0.01992	0.003	0	0.00103		0.02516	0.15247	0.10323	0.07965	0.08679	0.06045		0.86915	0.58806	0.55168	0.70562	0.43177	0.60283
Bordetella bronchiseptica		0.31422		0.32122	0.31928	0.18283	0.36368	0.32883	0.37594		0.23847	0.28232	0.22933	0.18738	0.15085	0.16337		0.01624	0.07908	0.08503	0.04957	0.05384	0.02482
Lactobacillus reuteri		0.00111		0.00051	0.00014	0.00037	0.00016	0	0		0.00328	0.00266	0.00163	0.00726	0.03261	0.0065		0.00398	0.00962	0.00583	0.0295	0.01027	0.02258
Lactobacillus prophage Lj771		0		0	0	0	0	0	0		0	0.00134	0.00107	0	0.00035	0		0.0033	0.00254	0.00223	0.00243	0.00075	0.00068
Candidatus Arthromitus sp. SFB-mouse		0		0	0	0	0	0	0		0.00013	0.00017	0	0.00039	0.02339	0.0008		2e-05	4e-05	0.00035	0.00016	0.00038	0
Lactobacillus acidophilus		0		0	0	0	0	0	0		0.00193	0.00493	0.00195	0.00704	0.02738	0.00994		0.00305	0.00223	0.00209	0.00258	0.00308	0.00444
Bifidobacterium animalis		0.0034		0.00025	0	0.00128	0.00014	0	0.00012		0.02725	0.02109	0.02962	0.03896	0.07203	0.00472		0.00206	0.00258	0.00748	0.00057	0.02784	0.02508
Methylobacterium sp. 4-46		0.10075		0.09674	0.10122	0.06187	0.10948	0.10143	0.11557		0.07408	0.08689	0.06998	0.05858	0.04691	0.05326		0.00528	0.02439	0.02681	0.01535	0.01842	0.00812
Lactobacillus gasseri		0		0	0	0	0	0	0		0.00029	0.00184	0.00057	0.00223	0.00816	0.00303		0.00204	0.00136	0.00132	0.00165	0.00072	0.00085
Bacteroides fragilis		0.00534		0.00134	0.00125	0.00128	0.00061	0.00068	0.0007		0.01849	0.00727	0.02157	0.02003	0.02193	0.01593		0.00934	0.02107	0.02592	0.01479	0.05195	0.04535
Lactobacillus phage KC5a		0		0	0	0	0	0	0		0	0	0.00023	0	0	0		0.00135	0.00116	0.00091	0.00106	5e-05	0
Encephalomyocarditis virus		0.05746		0.05625	0.06212	0.03804	0.06368	0.06273	0.07482		0.04708	0.05293	0.0442	0.03819	0.02812	0.03375		0.00311	0.01467	0.01627	0.00957	0.01132	0.00473
Streptococcus suis		0.06914		0.09605	0.10206	0.05349	0.08661	0.08271	0.08681		0.08308	0.073	0.06294	0.0667	0.04303	0.04563		0.00282	0.02414	0.02777	0.01057	0.02465	0.01064
Burkholderia mallei		0.04049		0.03838	0.04266	0.02572	0.04199	0.04019	0.04758		0.03036	0.03486	0.02861	0.02489	0.01926	0.0227		0.00218	0.01007	0.01143	0.00612	0.00889	0.00412
Mycobacterium tuberculosis		0.05606		0.06806	0.08115	0.05903	0.07236	0.07354	0.08103		0.05588	0.05438	0.04592	0.04216	0.02913	0.0378		0.00228	0.01225	0.01321	0.00682	0.01018	0.00511
Thermoanaerobacter wiegelii		0.01991		0.03463	0.04428	0.01638	0.04037	0.04008	0.02964		0.0247	0.03342	0.02706	0.01576	0.01814	0.01728		0.00127	0.00991	0.01137	0.00543	0.01019	0.00317
Bifidobacterium longum		0		0	0	0.0003	0.00011	0	0		0.00622	0.00411	0.00616	0.00879	0.01448	0.00163		0.00043	0.00091	0.00198	0.0002	0.0065	0.00526
Bifidobacterium bifidum		0		0	0	0	0	0	0		0.00596	0.00358	0.0053	0.00763	0.01272	0.00116		0.00038	0.00058	0.00152	0.00012	0.00526	0.00423
Bifidobacterium adolescentis		0		0	0	0.00021	0	0	0		0.0041	0.00291	0.00417	0.00565	0.01106	0.00063		0.00032	0.00034	0.00117	8e-05	0.00396	0.00367
Lactobacillus amylovorus		0		0	0	0	0	0	0		0.00034	0.00191	0.00051	0.00291	0.01611	0.00452		0.00036	0.00022	0.00024	0.00019	0.00021	8e-05
Bacteroides salanitronis		0		0	0	0	0	0	0		0.00323	0.00107	0.00304	0.00401	0.00599	0.0032		0.00187	0.00427	0.00462	0.00364	0.00965	0.00855
Treponema primitia		0.01294		0.0118	0.01411	0.00929	0.01238	0.01193	0.01393		0.01004	0.00965	0.00832	0.00783	0.00548	0.0074		0.00065	0.00296	0.00326	0.00184	0.00272	0.00104
Bifidobacterium thermophilum		0		0	0	0	0	0	0		0.00269	0.00178	0.00246	0.00355	0.00704	0.00041		0.0002	0.00028	0.00077	5e-05	0.00249	0.00224
Bifidobacterium breve		0		0	0.00029	0	0.00019	0.00034	0		0.00252	0.00159	0.00249	0.00352	0.00657	0.00061		0.00018	0.00019	0.0007	4e-05	0.00241	0.00246
Bifidobacterium dentium		0		0	0	0	0	0	0		0.00177	0.00147	0.00213	0.00322	0.00583	0.00045		0.00017	0.0002	0.00055	8e-05	0.00229	0.00185
Roseburia hominis		0.00305		0	0	0.00025	0.00014	0	0		0.02117	0.00176	0.00864	0.02891	0.00391	0.02069		0.00042	0.00758	0.01301	0.00061	0.01777	0.00293
Tannerella forsythia		0.00174		0	0	0	0	0	0		0.00316	0.00161	0.00513	0.00464	0.00681	0.0041		0.00143	0.00446	0.00548	0.00435	0.00928	0.00862
Alistipes shahii		0.00314		0.00047	0	0.00038	0	0	0		0.0118	0.00345	0.00876	0.00781	0.00562	0.00843		0.00154	0.01607	0.01812	0.00664	0.01707	0.02507
Parabacteroides distasonis		0		0	0	0	0	0	0		0.00284	0.00113	0.00483	0.00301	0.00593	0.00331		0.00142	0.00334	0.00382	0.00266	0.00745	0.00574
Adlercreutzia equolifaciens		0		0	0	0	0	0	0		0.00111	0.00064	0.00144	0.00309	0.00605	0.00113		0.00055	0.00045	0.00087	0.00036	0.00223	0.00067
Alistipes finegoldii		0.00247		0	0	0.00034	0	0	0		0.01065	0.00321	0.00828	0.00796	0.00688	0.00799		0.00154	0.01409	0.01613	0.00614	0.01597	0.02304
Lactobacillus crispatus		0		0	0	0	0	0	0		0.00032	0.00249	0.00082	0.00399	0.01563	0.00494		0.00018	0.00014	0.00011	0.00017	7e-05	4e-05
Lactobacillus helveticus		0		0	0	0	0	0	0		0.00041	0.00309	0.00092	0.00426	0.01925	0.0064		0.00021	0.00011	0.00011	0.00017	0.00013	0.00017
Stackebrandtia nassauensis		0.00887		0.00588	0.00697	0.0045	0.00605	0.00603	0.00829		0.00485	0.00531	0.00484	0.00444	0.00319	0.00369		0.0004	0.00148	0.00204	0.00099	0.00166	0.00081
Prevotella dentalis		0		0.00093	0.00078	0.00064	0.00075	0.00068	0.00077		0.00213	0.00153	0.00275	0.00318	0.00472	0.00259		0.00103	0.00324	0.00298	0.00225	0.00682	0.00552
Streptomyces albus		0.00527		0.00668	0.00687	0.00466	0.00636	0.0067	0.00738		0.00574	0.00522	0.00494	0.00448	0.00308	0.00389		0.00037	0.00177	0.0017	0.001	0.00113	0.00059
Treponema azotonutricium		0.00548		0.00681	0.00646	0.00511	0.00667	0.00614	0.00828		0.00511	0.00563	0.00439	0.00408	0.00284	0.00391		0.0004	0.0017	0.00163	0.00101	0.00121	0.00057
Akkermansia muciniphila		0		0	0	0	0	0	0		0	0.00017	0.00074	0.0098	0.00022	0.00213		0.00017	0.00085	0.00158	0.00205	0.00626	0.00055
Enterococcus faecalis		0.00138		0	0	0	0	0	0		0.00304	0.00049	0.00124	0.00498	0.00622	0.00528		0.00012	0.00237	0.00185	7e-05	0.00431	0.00182
Pandoravirus salinus		0.00109		0.01982	0.02177	0.01261	0.0122	0.01534	0.01321		0.00886	0.00924	0.00899	0.00723	0.00263	0.00574		0.00029	0.00276	0.00273	0.00147	0.00084	0.00028
Lactobacillus phage phi jlb1		0		0	0	0	0	0	0		0	0	0	0	0	0		0.00015	0.00014	0.00021	0.00018	0.00023	0.00012
Agathobacter rectalis		0.00259		0	0	0.00022	0	0	0		0.01349	0.00104	0.00443	0.01491	0.00191	0.01194		0.00017	0.00341	0.00576	0.0003	0.00846	0.00191
Streptomyces cattleya		0.0018		0.00285	0.00293	0.00198	0.00223	0.00227	0.00267		0.00306	0.00197	0.00222	0.00262	0.00218	0.00207		0.00031	0.00121	0.00164	0.00063	0.00218	0.00169
[Clostridium] saccharolyticum		0.00215		0	0	0	0	0	0		0.0073	0.00062	0.00263	0.00852	0.00147	0.00674		0.00016	0.00191	0.00338	0.00025	0.00595	0.00105
Bacteroides vulgatus		0.00165		0	0	0	0	0	0		0.00161	0.00058	0.00264	0.00188	0.00276	0.00187		0.0006	0.00157	0.00156	0.00129	0.00566	0.00533
Gordonibacter pamelaeae		0		0	0	0	0	0	0		0.00075	0.00028	0.00069	0.00118	0.00241	0.00062		0.00022	0.00025	0.00054	0.00018	0.00071	0.00026
Methylobacterium extorquens		0.00311		0.00574	0.00583	0.00372	0.00511	0.00499	0.00572		0.004	0.00386	0.00389	0.00326	0.00231	0.00296		0.00028	0.00135	0.00124	0.00086	0.00103	0.00057
Mycoplasma hyopneumoniae		0		0.0095	0.01013	0.00594	0.00616	0.00747	0.00683		0.0056	0.00581	0.00488	0.00307	0.00173	0.00322		0.00024	0.00195	0.00146	0.00108	0.00065	0.00026
Paludibacter propionicigenes		0		0	0	0	0	0	0		0.00068	0.00049	0.00118	0.00166	0.00301	0.00094		0.00066	0.00169	0.00191	0.00127	0.0041	0.00369
Peptoclostridium difficile		0		0	0	0	0	0	0		0.00512	0.00038	0.00231	0.00752	0.00148	0.00434		8e-05	0.00083	0.00282	0.00013	0.00354	0.0006
Bacteroides thetaiotaomicron		0		0	0	0.00023	0	0	0		0.00343	0.00162	0.00562	0.00269	0.00222	0.00522		0.00055	0.00131	0.00146	0.00116	0.02535	0.03208
Lactobacillus delbrueckii		0		0	0	0	0	0	0		0	0.00039	0.00012	0.0007	0.00219	0.00086		0.0001	0.00015	0.00011	9e-05	0.00012	5e-05
Prevotella denticola		0		0	0.00016	0.00016	0	0	0.00013		0.00122	0.00046	0.00144	0.00125	0.0019	0.00116		0.00057	0.00152	0.00164	0.00104	0.00344	0.00269
Clostridium sp. SY8519		0		0	0	0	0	0	0		0.00462	0.00054	0.00191	0.0059	0.00111	0.00499		8e-05	0.00158	0.00252	0.00015	0.00443	0.00066
Glypta fumiferanae ichnovirus		0		0.01524	0.01503	0.0101	0.00928	0.0115	0.00996		0.00722	0.00651	0.00634	0.00494	0.00135	0.00396		0.00017	0.00139	0.00166	0.00048	0.00052	0.00013
Odoribacter splanchnicus		0		0	0	0	0.00022	0	0.00018		0.00364	0.00116	0.00281	0.00343	0.00222	0.00195		0.00052	0.00344	0.00385	0.00126	0.0036	0.00298
Pandoravirus dulcis		0		0.00962	0.0098	0.00492	0.0061	0.00684	0.00584		0.00449	0.00457	0.00435	0.00286	0.00134	0.00279		0.00016	0.00186	0.00156	0.00122	0.00054	0.00024
Staphylococcus aureus		0.07602		0	0	0	0	0	0		0	0	0	0	0.00056	9e-05		5e-05	0.0001	0.00013	0	0.00013	0
Bifidobacterium asteroides		0		0	0	0	0	0	0		0.00094	0.00064	0.00092	0.00145	0.00229	0.00028		6e-05	0.00011	0.00028	3e-05	0.00091	0.00069
Porphyromonas asaccharolytica		0		0	0	0	0	0	0		0.00034	0.00028	0.0008	0.00072	0.00136	0.00065		0.00037	0.00099	0.00106	0.00071	0.00215	0.00164
Sorangium cellulosum		0.00179		0.00283	0.00301	0.00233	0.00215	0.00208	0.00222		0.00245	0.00166	0.00171	0.00236	0.00152	0.00167		0.00017	0.00082	0.00099	0.00045	0.00122	0.00093
Eggerthella lenta		0		0	0	0	0	0	0		0.00045	0.0003	0.00061	0.00069	0.00159	0.00034		0.00014	0.00019	0.0003	0.00011	0.00054	0.00022
Escherichia coli		0.00989		0.02263	0.01782	0.00813	0.01157	0.01281	0.01285		0.01024	0.00781	0.00991	0.00631	0.00404	0.00587		0.00016	0.00234	0.00155	0.00359	0.00291	0.00094
Ictalurid herpesvirus 1		0		0.00712	0.00784	0.00447	0.00493	0.0061	0.00522		0.00392	0.00384	0.00387	0.00295	0.00105	0.00215		0.00013	0.00135	0.00127	0.00071	0.00033	0.00015
Lactobacillus buchneri		0		0	0	0	0	0	0		0	0	0	6e-05	0.00017	7e-05		6e-05	6e-05	5e-05	4e-05	0.00011	9e-05
Lactobacillus kefiranofaciens		0		0	0	0	0	0	0		0.00033	0.00245	0.00066	0.00379	0.01573	0.00562		5e-05	5e-05	6e-05	6e-05	9e-05	0.00017
Porphyromonas gingivalis		0		0	0	0	0	0	0		0.00078	0.00031	0.00103	0.00104	0.00193	0.00096		0.00041	0.00097	0.00126	0.00071	0.00295	0.0027
Prevotella ruminicola		0		0	0	0	0	0	0		0.00062	0.00028	0.00103	0.00083	0.0015	0.00063		0.00041	0.00109	0.00123	0.00076	0.00263	0.00211
Streptococcus pneumoniae		0		0	0	0	0	0	0		0	0	0	0.00025	8e-05	0		7e-05	6e-05	9e-05	5e-05	9e-05	0
Bacteroides helcogenes		0		0.00029	0.00016	0.00015	0.00012	0	0		0.00178	0.00059	0.00145	0.00109	0.00162	0.00141		0.00043	0.00106	0.00122	0.00063	0.00317	0.00268
Cyprinid herpesvirus 1		0		0.00539	0.00683	0.00395	0.00373	0.00478	0.00428		0.00417	0.00405	0.00364	0.00334	0.00165	0.00318		0.00017	0.00235	0.00156	0.00125	0.00037	0.00032
Faecalitalea cylindroides		0		0	0	0	0	0	0		0.0011	0.00014	0.00123	0.00296	0.00262	0.0012		0.00012	0.0005	0.00087	0.0001	0.00341	0.00107
Streptococcus pyogenes		0		0.00172	0.0014	0.00088	0.00111	0.00097	0.00114		0.00399	0.00099	0.00158	0.00544	0.00158	0.00252		9e-05	0.00087	0.00095	0.0002	0.00272	0.00055
[Eubacterium] eligens		0		0	0	0	0	0	0		0.00383	0.00029	0.00175	0.00486	0.0009	0.00291		7e-05	0.00106	0.00181	0.00012	0.00282	0.00042
Lachnoclostridium phytofermentans		0		0	0	0	0	0	0		0.0038	0.00025	0.00157	0.00409	0.00067	0.00223		6e-05	0.00096	0.00153	0.0001	0.00228	0.00043
Lactobacillus sakei		0		0	0	0	0	0	0		0	0	0	8e-05	0.00068	0.00028		4e-05	3e-05	3e-05	4e-05	0.00011	0.00017
Tetragenococcus halophilus		0		0	0	0	0	0	0		0	0	0	9e-05	0.00025	0.0001		5e-05	5e-05	6e-05	4e-05	6e-05	8e-05
Butyrivibrio proteoclasticus		0		0	0.0002	0	0	0	0		0.00426	0.00024	0.00134	0.00311	0.00042	0.00273		4e-05	0.00087	0.00151	8e-05	0.00242	0.00035
Clostridium botulinum		0		0	0	0	0	0	0		0.001	0.00024	0.00044	0.00079	0.00029	0.00063		1e-05	0.00016	0.00052	0.00012	0.00044	0.00022
Hyposoter fugitivus ichnovirus		0		0.00718	0.00722	0.00441	0.00395	0.00521	0.00401		0.00336	0.00287	0.00271	0.00251	0.00069	0.00174		8e-05	0.00078	0.00071	0.00029	0.00017	6e-05
Prevotella intermedia		0		0	0	0	0	0	0		0.00035	0.00012	0.00038	0.00066	0.00099	0.00042		0.00022	0.00052	0.00054	0.00039	0.00114	0.00092
Prevotella sp. oral taxon 299		0		0	0	0	0	0	0		0.00022	0.00016	0.00041	0.00043	0.00077	0.00025		0.00019	0.00038	0.0005	0.0004	0.00114	0.00103
Proteus mirabilis		0		0.00757	0.00811	0.00486	0.00439	0.00454	0.00425		0.0051	0.00339	0.0036	0.00279	0.00087	0.00275		9e-05	0.00141	0.0016	0.0006	0.00026	7e-05
Riemerella anatipestifer		0.00139		0.00247	0.00236	0.00142	0.00181	0.00186	0.00192		0.00162	0.00169	0.00151	0.00064	0.00055	0.00088		9e-05	0.00062	0.00063	0.0004	0.00031	0.00015
Bacillus cereus		0		0	0	0	0	0	0		0	0.00024	0.0002	0.00029	0.00045	0.00036		2e-05	7e-05	0.0001	3e-05	0.00014	0.00014
Candidatus Azobacteroides pseudotrichonymphae		0		0.00052	0.00068	0.00038	0.00031	0.0006	0.00035		0.0006	0.00048	0.00092	0.00054	0.00072	0.00051		0.00019	0.00065	0.00062	0.00042	0.00143	0.00116
Cellulomonas gilvus		0		0	0	0	0	0	0		0.00026	0.00013	0.00028	0.00031	0.00057	6e-05		2e-05	6e-05	7e-05	0	0.00025	0.00019
Clostridium kluyveri		0		0	0	0	0	0	0		0.00062	0	0.00018	0.0015	0.00063	0.00094		5e-05	7e-05	0.00086	2e-05	0.00083	8e-05
Cotesia congregata bracovirus		0		0.00557	0.00505	0.00371	0.0031	0.00428	0.0036		0.00227	0.00234	0.00214	0.00184	0.00048	0.00136		5e-05	0.00056	0.00075	0.00023	0.0002	5e-05
Enterococcus faecium		0		0	0	0	0	0	0		0.00112	0.00017	0.00047	0.00187	0.00147	0.00156		2e-05	0.0003	0.00055	6e-05	0.00119	0.00033
Gardnerella vaginalis		0		0	0	0	0	0	0		0.00022	0.00018	0.00027	0.00045	0.00065	7e-05		2e-05	3e-05	0.00011	2e-05	0.00021	0.00024
Isoptericola variabilis		0		0	0	0	0	0	0		0.00025	0.00023	0.0003	0.00036	0.00062	0		3e-05	5e-05	0.00011	0	0.00028	0.00022
Listeria monocytogenes		0		0.0004	0.00043	0.00033	0.00022	0.00027	0.00027		0.00033	0.00027	0.00037	0.00039	0.00018	0.00025		1e-05	0.00016	0.00027	9e-05	0.00014	0.00011
Macacine herpesvirus 1		0.00149		0.00199	0.00217	0.0015	0.00164	0.00155	0.00192		0.00158	0.00111	0.00112	0.00101	0.00058	0.00072		8e-05	0.00041	0.00034	0.00022	0.00026	0.00012
Oscillibacter valericigenes		0		0.00024	0	0	0	0	0		0.00567	0.00068	0.00239	0.0084	0.00045	0.00518		7e-05	0.00239	0.00272	0.00025	0.00298	0.0012
Paenibacillus mucilaginosus		0		0.00052	0.00055	0.00037	0.00045	0.00042	0.00039		0.00084	0.00035	0.00062	0.00079	0.00046	0.0006		6e-05	0.00032	0.00042	0.00019	0.00059	0.00035
Prevotella melaninogenica		0		0	0	0	0	0	0		0.00042	0	0.00056	0.00054	0.00085	0.00041		0.00018	0.00046	0.00055	0.0003	0.0014	0.00102
Psychroflexus torquis		0		0	0	0	0	0	0		0	0	0	0.00011	7e-05	0		4e-05	4e-05	4e-05	4e-05	5e-05	4e-05
Slackia heliotrinireducens		0		0	0	0	0	0	0		0.00043	0	0.00027	0.00045	0.00069	0.00022		6e-05	0.00018	0.00019	9e-05	0.00039	0.00021
Verminephrobacter eiseniae		0.0011		0.00156	0.00166	0.0013	0.00098	0.00118	0.0013		0.00115	0.001	0.00077	0.00087	0.00056	0.00073		8e-05	0.00041	0.00039	0.00023	0.00036	0.00026
Achromobacter xylosoxidans		0		0.00181	0.00108	0.00208	0.00621	0.00557	0.00657		0	0.00011	0.00026	0.0004	0.00312	0.00025		0.00055	0.00026	0.00015	0.0005	0.00014	0.00043
Bacillus cellulosilyticus		0		0	0	0	0	0	0		0	0	0	6e-05	7e-05	7e-05		1e-05	3e-05	7e-05	0	3e-05	4e-05
Beutenbergia cavernae		0		0	0	0	0	0	0		0.00025	0.00014	0.00015	0.00025	0.00041	0		1e-05	5e-05	7e-05	0	0.00017	0.00015
Blattabacterium punctulatus		0		0	0	0	0	0	0		0	0	0.00036	0.00026	0.00038	0.0002		9e-05	0.00024	0.00023	0.0002	0.00058	0.00054
Brachybacterium faecium		0		0	0	0	0	0	0		0.00017	0.00014	0.00026	0.0004	0.00045	9e-05		1e-05	5e-05	8e-05	2e-05	0.00023	0.00015
Cardinium endosymbiont of Encarsia pergandiella		0		0.00131	0.00142	0.00089	0.00082	0.00082	0.00093		0.00087	0.00056	0.00066	0.00064	0.0003	0.00061		4e-05	0.00029	0.00043	0.00021	0.00022	0.00014
Cellulomonas flavigena		0		0	0	0	0	9e-05	0		0.00016	0.00017	0.00021	0.00027	0.00043	7e-05		1e-05	5e-05	0.0001	4e-05	0.00018	0.00021
Cellulosilyticum lentocellum		0		0	0	0	0	0	0		0.00121	0.0001	0.0004	0.00111	0.00022	0.00071		2e-05	0.0002	0.00031	4e-05	0.00052	0.00017
Clavibacter michiganensis		0		0	0	0	0	0	0		0.00031	0.00014	0.00028	0.0005	0.00056	8e-05		2e-05	6e-05	8e-05	2e-05	0.00023	0.00018
Cyprinid herpesvirus 3		0		0.00262	0.00241	0.00162	0.00142	0.00138	0.00156		0.00113	0.00115	0.00111	0.00101	0.00028	0.00078		3e-05	0.00039	0.00029	0.0002	0.00013	3e-05
Dyadobacter fermentans		0		0	0	0	0	0	0		0	0	0.00019	0.00011	0.00022	0.00011		6e-05	0.00019	0.00023	0.00017	0.00032	0.00035
Eggerthella sp. YY7918		0		0	0	0	0	0	0		0.00026	0	0.00015	0.0003	0.00046	0.00015		4e-05	0.00011	0.00012	4e-05	0.00018	7e-05
Equid herpesvirus 3		0		0.00062	0.00057	0.00141	0.0006	0.00039	0.00061		0.00111	0.00059	0.00054	0.00055	0.00067	0.00116		9e-05	0.00027	0.00017	0.00014	0.0001	0.00011
Eubacterium limosum		0		0	0	0	0	0	0		0.00126	0.00019	0.00038	0.00106	0.00018	0.00077		3e-05	0.00026	0.00029	3e-05	0.00058	0.00017
Flavobacterium indicum		0		0	0	0	0	0	0		0	0	0.00014	8e-05	0.00022	7e-05		9e-05	0.00021	0.00023	9e-05	0.00043	0.00028
Geobacillus sp. GHH01		0		0	0	0	0	0	0		0	0	0	0	0	0		1e-05	0	0	6e-05	0	0
Human herpesvirus 7		0		0.00087	0.00167	0.00084	0.00064	0.0008	0.00087		0.00097	0.00083	0.00076	0.00102	0.00081	0.00101		6e-05	0.0009	0.00047	0.00061	0.00014	0.00015
Intrasporangium calvum		0		0	0	0	0	0	0		0.00023	0.00012	0.00015	0.00035	0.00037	0		1e-05	5e-05	6e-05	2e-05	0.00022	0.00016
Megasphaera elsdenii		0		0	0	0	0	0	0		0.00026	0	0.00014	0.00025	0.00018	0.00029		4e-05	0.00023	0.00032	0.00011	0.00043	0.00027
Methylobacterium populi		0		0.00146	0.0014	0.00108	0.00103	0.00093	0.00081		0.00118	0.00078	0.00065	0.00078	0.00052	0.00068		6e-05	0.00033	0.00037	0.00016	0.00042	0.00027
Micrococcus luteus		0.001		0	0	0	9e-05	0	0.00014		0.00022	0.00011	0.00014	0.0003	0.00042	0.00014		2e-05	6e-05	0.00011	0	0.00026	0.00023
Microlunatus phosphovorus		0		0.00052	0.0006	0.00043	0.0006	0.0007	0.00053		0.00032	0.0004	0.00042	0.00046	0.00036	0.00042		5e-05	0.00015	0.00018	9e-05	0.00014	0.0001
Modestobacter marinus		0		0.0006	0.00053	0.00046	0.00049	0.00035	0.00047		0.00038	0.00035	0.00044	0.00042	0.00037	0.00027		3e-05	0.00014	0.00017	6e-05	0.00019	0.00015
Mycoplasma hyorhinis		0		0.00163	0.00184	0.00102	0.00119	0.00133	0.00106		0.00107	0.00085	0.00105	0.00062	0.00028	0.00066		3e-05	0.00047	0.00036	0.00028	0.00012	6e-05
Phycisphaera mikurensis		0		0	0	0	0	0	0		0.00015	0	0	9e-05	8e-05	0		2e-05	7e-05	6e-05	5e-05	9e-05	6e-05
Pseudomonas putida		0		0	0	0	0	0	0		0.00039	0	0.00025	0.00043	0.00029	0.00031		5e-05	0.00023	0.00023	0.00012	0.00043	0.00034
Pseudopedobacter saltans		0		0	0	0	0	0	0		0.00021	9e-05	0.0002	0.00014	0.00036	0.00014		0.00014	0.00042	0.0004	0.00022	0.0008	0.00044
Ruminococcus albus		0		0	0	0	0	0	0		0.0008	0	0.00059	0.00146	0.0002	0.00085		3e-05	0.00037	0.00035	0.0001	0.00059	0.00025
Ruminococcus champanellensis		0		0	0	0	0	0	0		0.00126	0	0.00065	0.00184	0.00033	0.00131		2e-05	0.00047	0.00063	7e-05	0.00085	0.00028
Sphingobacterium sp. 21		0		0	0	0	0	0	0		0.0002	9e-05	0.00038	0.00034	0.00061	0.00038		0.00012	0.00031	0.00038	0.0003	0.00076	0.00055
Streptomyces bingchenggensis		0		0.00042	0.00052	0.00046	0.00031	0.00038	0.00032		0.00056	0.00041	0.00036	0.00051	0.00046	0.0004		6e-05	0.00024	0.00032	0.00015	0.00054	0.0005
Treponema succinifaciens		0		0	0	0	0	0	0		0.00196	0.00015	0.0008	0.00223	0.00045	0.00164		2e-05	0.00037	0.00102	8e-05	0.00175	0.00041
Xylanimonas cellulosilytica		0		0	0	0	0	0	0		0.00034	0.00017	0.00024	0.0003	0.00045	0		2e-05	3e-05	7e-05	0	0.00025	0.00019
[Clostridium] cellulolyticum		0		0	0	0	0	0	0		0.00021	0	0.00018	0.00051	3e-05	0.00034		1e-05	7e-05	0.00025	0	0.00017	5e-05
[Clostridium] clariflavum		0		0	0	0	0	0	0		0.00078	0	0.00075	0.00095	0.00011	0.00053		0	0.00018	0.00037	7e-05	0.00031	0
[Clostridium] sticklandii		0		0	0	0	0	0	0		0.00021	0	0	0.00029	8e-05	0.00018		1e-05	5e-05	0.00014	2e-05	0.00019	7e-05
Acholeplasma laidlawii		0		0	0	0	0	0	0		0	0	0	0	0.00012	0		0	4e-05	3e-05	0	0	6e-05
Acholeplasma palmae		0		0	0	0	0	0	0		0	0	0	0	5e-05	0		1e-05	0	7e-05	0	3e-05	0
Acidaminococcus fermentans		0		0	0	0	0	0	0		0.00033	0	0.0001	0.00047	0.0001	0.00044		1e-05	0.00017	0.00023	4e-05	0.00035	0.00011
Acinetobacter baumannii		0.0043		0.00102	0.00083	0.00062	0.00067	0.00047	0.00049		0.00078	0.00031	0.00049	0.00047	0.00015	0.00042		2e-05	0.00019	0.00021	0.00016	0.00036	0
Actinoplanes friuliensis		0		0	0	0	0.0001	0	0.00011		0.00024	0.00011	0.00014	0.00013	0.00013	0.00014		1e-05	7e-05	9e-05	4e-05	7e-05	0.0001
Actinoplanes missouriensis		0		0	0	0	0	0	0		0	0	8e-05	9e-05	0.00018	8e-05		1e-05	3e-05	0.0001	0	0.00016	8e-05
Actinoplanes sp. N902-109		0		0	0	0	0	0	0		0	0	0.00017	0.00024	0.00021	8e-05		1e-05	2e-05	4e-05	0	0.00013	8e-05
Actinoplanes sp. SE50/110		0		0	0	0	0	0	0		0	0	0	0.00016	0.00014	0.00012		0	5e-05	4e-05	0	7e-05	7e-05
Actinosynnema mirum		0		0	0	0	0	0	0		0	0	9e-05	0.00018	0.00023	6e-05		1e-05	4e-05	6e-05	2e-05	0.0001	0.00012
Aerococcus urinae		0		0	0	0	0	0	0		0	0	8e-05	0.00018	5e-05	0.00019		0	3e-05	7e-05	0	8e-05	0
Aeromonas hydrophila		0		0	0	0	0	0	0		0.00022	0	0.00011	0.00028	0.00012	0.00022		3e-05	0.00012	0.00012	5e-05	0.00019	0.00018
Alkaliphilus metalliredigens		0		0	0	0	0	0	0		0.00028	0	0	0.00028	0.00026	0.00015		4e-05	9e-05	9e-05	0	0.00014	0.00019
Alkaliphilus oremlandii		0		0	0	0	0	0	0		0	0	0	0.00035	0.00019	0.00017		0	0.00012	0.00016	0.00011	0.00021	0
Alteromonas mediterranea		0		0.04246	0.00035	0.38872	0.04751	0.084	0.00217		0.02875	0.00497	0.06366	0.00165	0.00373	0.22874		0.03829	0.02404	0.00048	0.04791	0.0006	0.00016
Amycolicicoccus subflavus		0		0	0	0	0	0	0		0	0	0	9e-05	0.00016	0		2e-05	3e-05	5e-05	2e-05	0.00012	0.0001
Anaeromyxobacter dehalogenans		0		0	0	0	0	0	0		0.00046	0	0.00021	0.00025	0.0002	0.00016		3e-05	9e-05	0.00012	6e-05	0.00021	0.00016
Anoxybacillus flavithermus		0		0	0	0	0	0	0		0	0	0	0	3e-05	0		0	0	5e-05	0	4e-05	0
Arthrobacter arilaitensis		0		0	0.00021	0	0	0.00012	0		0.00022	0.00014	0.00012	0.00022	0.00021	0		1e-05	5e-05	9e-05	0	0.00011	0.00011
Arthrobacter chlorophenolicus		0		0	0	0	0	0	0		0.00013	8e-05	0.0001	0.0002	0.0003	0		1e-05	0	6e-05	0	0.00011	9e-05
Arthrobacter phenanthrenivorans		0		0	0	0	0	0	0		0	0	0	0.00016	0.00016	0		1e-05	0	0	0	6e-05	0.00011
Arthrobacter sp. FB24		0		0.00021	0.00016	0	0.00015	0.0002	0.00021		0.00024	0.00032	0.00028	0.00026	0.0003	0.00013		2e-05	9e-05	0.00014	6e-05	0.00017	0.00013
Azotobacter vinelandii		0		0	0.00014	0	0	0.00017	0.0001		0.00021	9e-05	0.00011	0.00022	0.00012	0.00012		2e-05	7e-05	8e-05	6e-05	0.00011	0.00011
Bacillus clausii		0		0	0	0	0	0	0		0	0	0	9e-05	5e-05	0		0	3e-05	0	0	3e-05	0
Bacillus cytotoxicus		0		0	0	0	0	0	0		0	0	0	0.0001	0.00011	7e-05		0	2e-05	3e-05	0	4e-05	0
Bacillus halodurans		0		0	0	0	0	0	0		0	0	0	0	3e-05	0		0	2e-05	4e-05	0	0	0
Bacillus megaterium		0		0	0	0	0	0	0		0.00013	0	0	0.00013	6e-05	0		0	2e-05	4e-05	0	7e-05	3e-05
Bacillus sp. 1NLA3E		0		0	0	0	0	0	0		0.00017	0	0	0.00013	3e-05	0		0	3e-05	4e-05	0	4e-05	0
Bacillus subtilis		0		0	0	0	0	0	0		0.00043	0	0.00022	0.00034	0.0002	0.0002		1e-05	8e-05	9e-05	4e-05	0.00014	0.00013
Bacillus thuringiensis		0		0	0.00024	0.00017	0.00016	0.00015	0		0.00088	0.00018	0.0003	0.00043	0.00035	0.00025		1e-05	7e-05	0.00021	4e-05	0.00017	0.00012
Belliella baltica		0		0	0.00017	0	0	0	0		0.00015	8e-05	0.00011	0.00013	8e-05	0		2e-05	5e-05	9e-05	5e-05	0.00011	0.0001
Blastococcus saxobsidens		0		0	0.00026	0	0.0001	0.00016	0.0002		0.00015	0.0001	0.0001	8e-05	7e-05	0.00012		1e-05	7e-05	5e-05	3e-05	8e-05	5e-05
Bordetella petrii		0		0	0	0	0.00025	0	0.00014		0	0	9e-05	0.00011	0.0001	9e-05		3e-05	0.0001	0.00012	9e-05	0.0001	0.0001
Brachyspira murdochii		0		0.00212	0.00341	0.00185	0.00153	0.00156	0.0017		0.00114	0.00155	0.00123	0.00077	0.00026	0.00078		3e-05	0.00048	0.00057	0.00025	6e-05	4e-05
Burkholderia phytofirmans		0		0	0	0	0	0	0		0	0	0	9e-05	0.00011	0		1e-05	4e-05	4e-05	2e-05	7e-05	7e-05
Burkholderia pseudomallei		0		0.00028	0.00029	0	0.00018	0.00021	0.00018		0.00017	0.00015	0.00021	8e-05	9e-05	0.00019		1e-05	8e-05	3e-05	3e-05	6e-05	3e-05
Campylobacter jejuni		0		0	0	0	0	0	0		0	0	0	0.00016	0.00036	0.0001		3e-05	0	0	0	0	0
Candidatus Koribacter versatilis		0		0	0	0	0	0	0		0	0	7e-05	9e-05	0.00011	0		2e-05	9e-05	8e-05	4e-05	0.00018	0.00014
Capnocytophaga ochracea		0		0	0	0	0	0	0		0	0	0	0	0.00014	0		4e-05	0.0001	8e-05	9e-05	0.00015	0.00023
Carnobacterium maltaromaticum		0		0	0	0	0	0	0		0	0	0	7e-05	0.00028	0.00011		0	3e-05	3e-05	0	7e-05	8e-05
Catenulispora acidiphila		0		0	0	0	0	0	0		0	0	9e-05	0.00011	0.00013	0		1e-05	3e-05	5e-05	0	7e-05	6e-05
Cellulomonas fimi		0		0	0	0	0	0	0		0	0	0.00012	0.00022	0.00033	0		1e-05	0	4e-05	0	0.00011	6e-05
Cellulophaga algicola		0		0.00033	0.00024	0	0	0.00011	0.00014		0	0	0.00012	0	5e-05	0.00012		6e-05	0.00017	0.00017	7e-05	0.00023	0.00014
Chitinophaga pinensis		0		0	0	0	0	0	0		0.00021	0	0.00014	0.00024	0.00017	0.00016		5e-05	0.00022	0.00017	0.00017	0.00033	0.00025
Chlamydia psittaci		0		0	0.00029	0.0002	0.00034	0.00034	0.00024		0.00021	0.00024	0.00019	0.00016	0.00015	0.00022		2e-05	0.00011	8e-05	7e-05	7e-05	0
Chlorobaculum parvum		0		0	0	0	0	0	0		0.00014	0	0.00014	0.00016	0.00024	0.00012		3e-05	0.00011	0.00011	5e-05	0.00024	0.00016
Chlorobaculum tepidum		0		0	0	0	0	0	0		0	0	9e-05	0.00012	0.00016	7e-05		5e-05	0.00015	0.00012	0.0001	0.00022	0.00017
Chlorobium phaeobacteroides		0		0.00146	0.00132	0.00072	0.00081	0.00094	0.00086		0.00061	0.00065	0.00075	0.00055	0.00022	0.00048		5e-05	0.0005	0.00042	0.00022	0.00023	0.00013
Chlorobium phaeovibrioides		0		0	0	0	0	0	0		0	0	0	9e-05	0.0002	8e-05		4e-05	0.00014	8e-05	0.0001	0.00016	9e-05
Clostridium beijerinckii		0		0	0	0	0	0	0		0	0	0.00014	0.00016	2e-05	0.00016		1e-05	5e-05	0.00017	4e-05	7e-05	5e-05
Clostridium cellulovorans		0		0	0	0	0	0	0		0	0	0	0.00028	2e-05	0.00015		0	7e-05	9e-05	3e-05	9e-05	5e-05
Clostridium novyi		0		0	0	0	0	0	0		0	0	0	0.00013	2e-05	0		0	2e-05	7e-05	4e-05	6e-05	7e-05
Clostridium perfringens		0		0	0	0	0	0	0		0.00016	0	0	0.00031	5e-05	0.0001		0	0	0.00014	3e-05	0.00011	8e-05
Clostridium saccharobutylicum		0		0	0	0	0	0	0		0.00053	0	0.00021	0.0004	7e-05	0.00017		1e-05	3e-05	0.00013	4e-05	0.0001	8e-05
Clostridium saccharoperbutylacetonicum		0		0	0	0	0	0	0		0.00071	0	0.00016	0.00038	0.00014	0.00026		1e-05	5e-05	0.00012	4e-05	0.00015	8e-05
Clostridium tetani		0		0	0	0	0	0	0		0.0002	0	0.00022	0.00037	0.00012	0.00029		0	0.0001	0.00021	3e-05	0.00024	7e-05
Collimonas fungivorans		0		0.00058	0.00043	0.00042	0.00033	0.00054	0.00038		0.00023	0.00027	0.00027	0.00016	0.00012	0.0002		2e-05	0.00014	0.0001	0.00011	7e-05	4e-05
Comamonas testosteroni		0		0	0	0	0	0	0		0	0	0	0.00043	0.00112	0.00042		6e-05	0.0002	0.00024	0.00014	0.00066	0.00037
Coriobacterium glomerans		0		0	0	0	0	0	0		0	0	7e-05	0.00016	0.00013	8e-05		2e-05	6e-05	6e-05	2e-05	0.00012	9e-05
Corynebacterium diphtheriae		0		0	0	0	0	0	0		0.00025	0	0.00018	0.00043	0.00014	0.00026		2e-05	8e-05	0.00015	3e-05	0.00018	0.00012
Corynebacterium halotolerans		0		0	0	0	0	0	0		0	0	9e-05	0.00015	0.00015	7e-05		1e-05	4e-05	8e-05	0	0.00014	0.0001
Corynebacterium jeikeium		0		0	0	0	0	0	0		0	0	0	8e-05	0.00013	0		0	7e-05	6e-05	4e-05	0.0001	5e-05
Corynebacterium maris		0		0	0	0	0	0	0		0	0	0	0.00019	0.00014	0		1e-05	0	4e-05	0	4e-05	5e-05
Corynebacterium terpenotabidum		0		0	0	0	0	0	0		0	0	0	9e-05	9e-05	0		0	3e-05	0	0	8e-05	6e-05
Corynebacterium urealyticum		0		0	0	0	0	0	0		0	0	0	0	6e-05	0		1e-05	0	3e-05	2e-05	7e-05	8e-05
Corynebacterium variabile		0		0	0	0	0	0	0		0.00015	0	0.00017	0.00012	0.0002	0		1e-05	2e-05	4e-05	0	8e-05	6e-05
Cupriavidus metallidurans		0		0	0	0	0	0	0		0	0	0.00021	0.00018	0.00015	0		3e-05	7e-05	7e-05	4e-05	0.00035	0.00024
Cyprinid herpesvirus 2		0		0.00042	0.0006	0.00023	0.0003	0.00036	0.00037		0.00047	0.00041	0.0004	0.00043	0.00029	0.00056		3e-05	0.00051	0.0002	0.00033	7e-05	6e-05
Dehalococcoides mccartyi		0		0	0	0	0	0	0		0.00011	0	0	0.00018	0.00011	0.00012		3e-05	8e-05	0.00011	2e-05	0.00017	0.0001
Deinococcus radiodurans		0		0	0	0	0	0	0		0	0	0	0.0001	0.00014	0		2e-05	3e-05	5e-05	0	0.00012	9e-05
Delftia acidovorans		0		0	0	0	0.00012	0	0.00017		0	0	0	0	0.00014	0		3e-05	8e-05	0	0.0001	0.00013	0
Desulfitobacterium dehalogenans		0		0	0	0	0	0	0		0	0	0.00013	0.00015	4e-05	0.0001		1e-05	6e-05	0.0001	0	0.00018	8e-05
Desulfomicrobium baculatum		0		0	0	0	0	0	0		0.00014	0	7e-05	0.00014	0.00013	0.0001		1e-05	7e-05	7e-05	2e-05	0.00016	8e-05
Desulfosporosinus meridiei		0		0	0	0	0	0	0		0.00026	0	0	0.0001	0	0.0001		0	8e-05	0	0	7e-05	0
Desulfotomaculum kuznetsovii		0		0	0	0	0	0	0		0.00015	0	0.00011	0.00021	7e-05	0.00014		1e-05	9e-05	8e-05	0	0.00013	6e-05
Desulfovibrio alaskensis		0		0	0	0	0	0	0		0.0002	0	0.00011	0.00029	0.00022	0.00015		4e-05	0.00016	0.00023	6e-05	0.00023	0.00024
Desulfovibrio desulfuricans		0		0	0	0	0	0	0		0.00037	0	0.00028	0.00056	0.00043	0.00025		8e-05	0.0002	0.00018	0.0001	0.00041	0.00023
Desulfovibrio vulgaris		0		0	0	0	0	0	0		0.00028	8e-05	0.00024	0.00041	0.0003	0.00024		6e-05	0.00027	0.00031	6e-05	0.00043	0.00039
Echinicola vietnamensis		0		0	0	0	0	0	0		0	0	0.00011	0.00014	0.00017	0.0001		5e-05	0.00015	0.00012	0.00012	0.0003	0.00026
Edwardsiella ictaluri		0		0	0	0	0.00011	0.00016	0		0	0.00013	0	0	0.00011	0		2e-05	9e-05	0	5e-05	8e-05	6e-05
Elephantid herpesvirus 1		0		0.00104	0.00153	0.00087	0.00091	0.00112	0.00082		0.00056	0.00059	0.00058	0.00046	0.00016	0.00038		1e-05	0.00017	0.00016	0.0001	4e-05	0
Emticicia oligotrophica		0		0	0	0	0	0	0		0	0	9e-05	0.00012	0.00021	8e-05		5e-05	7e-05	8e-05	5e-05	0.00022	0.00017
Epinotia aporema granulovirus		0		0.00052	0.00039	0.00015	0.00022	0.00017	0.00022		0.00014	0	0.00018	6e-05	4e-05	0.0001		1e-05	8e-05	6e-05	5e-05	3e-05	0
Erysipelothrix rhusiopathiae		0		0	0	0	0	0	0		0	0	7e-05	0	0.00012	6e-05		0	2e-05	2e-05	0	6e-05	3e-05
Erythrobacter litoralis		0		0	0	0	0	0	0		0	0	0	0.0001	0.00013	6e-05		1e-05	3e-05	5e-05	2e-05	8e-05	8e-05
Ethanoligenens harbinense		0		0	0	0	0	0	0		0.00114	0.00016	0.00066	0.00158	0.00022	0.00104		3e-05	0.00046	0.00058	5e-05	0.00079	0.00036
Fibrella aestuarina		0		0	0	0	0	0	0		0.00024	0	0.00016	0.00027	0.00029	0.00016		6e-05	0.00027	0.00025	0.00013	0.00039	0.00036
Fibrobacter succinogenes		0		0	0	0	0	0	0		0	0	0.00013	0.00021	0.0002	0.00021		7e-05	0.00024	0.0002	9e-05	0.00047	0.00025
Filifactor alocis		0		0	0	0	0	0	0		0.00035	0	0.00011	0.0003	5e-05	0.0002		1e-05	4e-05	0.00014	0	0.00017	8e-05
Flavobacteriaceae bacterium 3519-10		0		0	0	0	0	0	0		0	0	9e-05	0.00013	0.00013	0		7e-05	0.00016	0.00021	0.00014	0.00049	0.00038
Flavobacterium johnsoniae		0		0	0.00038	0	0.00019	0.00014	0.00024		0	0.00012	0.00019	0.00013	0.00018	0.00015		2e-05	9e-05	0.00014	7e-05	0.00014	0.00012
Flavobacterium psychrophilum		0		0.00072	0.00107	0.0006	0.00062	0.0006	0.00055		0.00054	0.00053	0.00056	0.00046	0.00019	0.00059		5e-05	0.00024	0.00021	0.00015	0.00017	0
Flexibacter litoralis		0		0	0	0	0	0	0		0	0	0	6e-05	8e-05	0		2e-05	8e-05	6e-05	0.0001	0.00019	0.00011
Fluviicola taffensis		0		0	0	0	0	0	0		0.00013	0	0.00018	0.00014	0.00018	0.00015		5e-05	0.00013	0.00016	8e-05	0.00042	0.00019
Frankia sp. EuI1c		0		0	0	0	0	0	0		0	0	0	6e-05	0.0001	0		0	2e-05	5e-05	0	7e-05	8e-05
Fusobacterium nucleatum		0		0	0	0	0	0	0		0.00023	9e-05	0	0.00045	0.0001	0.00017		1e-05	8e-05	0.00019	4e-05	0.0001	8e-05
Gemmatimonas aurantiaca		0		0	0	0	0	0	0		0	0	0	8e-05	9e-05	6e-05		2e-05	8e-05	9e-05	4e-05	0.00015	0.00019
Geobacillus thermodenitrificans		0		0	0	0	0	0	0		0	0	0	0	3e-05	0		0	0.00011	5e-05	0	7e-05	0
Gloeobacter violaceus		0		0	0	0	0	0	0		0.00016	0	0	0.00017	0.00015	7e-05		2e-05	4e-05	7e-05	2e-05	0.00013	9e-05
Granulicella mallensis		0		0	0	0	0	0	0		0	0	0	7e-05	3e-05	0		2e-05	4e-05	5e-05	7e-05	0.00011	9e-05
Haemophilus influenzae		0		0.00289	0.00215	0.00165	0.00127	0.00177	0.00168		0.00161	0.0013	0.00136	0.00093	0.00029	0.00105		3e-05	0.00051	0.00046	0.00024	0.0002	0.0001
Haliangium ochraceum		0		0	0	0	0	0	0		0.00017	7e-05	0	0.00014	0.00011	9e-05		1e-05	0.00011	9e-05	6e-05	9e-05	0.00012
Haliscomenobacter hydrossis		0		0	0	0	0	0	0		0	0	0.0001	9e-05	0.00013	6e-05		3e-05	0.00012	9e-05	8e-05	0.00014	0.00018
Haloquadratum walsbyi		0		0.0007	0.00101	0.0004	0.00078	0.00067	0.00082		0.00047	0.00049	0.0006	0.00039	0.00015	0.00024		2e-05	0.0001	0.00011	8e-05	4e-05	0
Helicobacter pylori		0		0.00128	0.00088	0.00089	0.00069	0.00071	0.00074		0.00063	0.00059	0.00046	0.00031	0.00017	0.00034		2e-05	0.00019	0.0002	0.00012	9e-05	5e-05
Heliobacterium modesticaldum		0		0	0	0	0	0	0		0.00043	0	0.00025	0.0005	0.0001	0.00042		3e-05	0.00023	0.00032	3e-05	0.00054	0.00018
Histophilus somni		0		0.00113	0.00176	0.00087	0.00047	0.00093	0.00076		0.00081	0.00075	0.00072	0.00038	0.00018	0.0004		2e-05	0.00031	0.00018	0.00012	7e-05	3e-05
Ilumatobacter coccineus		0		0	0	0	0	0	0		0.00011	9e-05	0.00023	0.00031	0.00034	0.00015		7e-05	0.00014	0.00017	7e-05	0.00038	0.00047
Klebsiella pneumoniae		0		0.00034	0.00034	0.00027	0.00037	0.00034	0.00036		0.0003	0.00026	0.00033	0.00028	0.0002	0.00028		5e-05	0.00018	0.00017	0.00012	0.0003	0.00018
Kocuria rhizophila		0		0	0	0	0	0	0		0.00014	0	0	0.00016	0.00016	0		1e-05	4e-05	7e-05	2e-05	6e-05	7e-05
Kyrpidia tusciae		0		0.00029	0	0	0.00015	0.00014	0.00019		0.00014	0.0001	0.00015	0.00018	0.00011	0.00013		1e-05	6e-05	5e-05	5e-05	0.00012	5e-05
Kytococcus sedentarius		0		0	0	0	0	0	0		0	0	0.00011	0.00021	0.00027	9e-05		1e-05	3e-05	7e-05	0	0.0001	7e-05
Lactobacillus brevis		0		0	0	0	0	0	0		0	0	0	6e-05	0.00033	0.00016		0	3e-05	3e-05	0	3e-05	7e-05
Lactobacillus fermentum		0		0	0	0	0	0	0		0.00032	0	8e-05	0.00015	0.00206	0.00076		1e-05	0	4e-05	2e-05	0.00023	0.00062
Lactobacillus ruminis		0		0	0	0	0	0	0		0.00047	0.00023	0.00021	0.00052	0.00364	0.00129		1e-05	0.0001	0.0001	2e-05	0.00059	0.00088
Lactobacillus salivarius		0		0	0	0	0	0	0		0.00038	0.0002	0.00016	0.0004	0.00432	0.0014		1e-05	0	4e-05	0	0.00035	0.00098
Lactococcus lactis		0		0	0.00091	0	0.00042	0.00109	0.00039		0.00064	0.00017	0.0001	0.00059	0.01629	0.00031		2e-05	3e-05	9e-05	0.00013	0.0001	7e-05
Others		0.16378		0.04709	0.04772	0.0271	0.03135	0.03302	0.03177		0.04601	0.0241	0.03629	0.07459	0.06355	0.04675		0.00578	0.03171	0.03681	0.0184	0.0599	0.03174

## Sheet: Stool
Shotgun Bacterial Metagenomic Reads- Stool
Stool	-	Reagent cntrl	-	GF1	GF2	GF3	GF4	GF5	GF6	-	WT1	WT2	WT3	WT4	WT5	WT6	-	MyD1	MyD2	MyD3	MyD4	MyD5	MyD6
Lactobacillus johnsonii		0.01461		0.00026	0	0	0	0.00031	0.00013		0.01876	0.07909	0.01625	0.00841	0.00897	0.06541		0.19531	0.18701	0.17763	0.01638	0.08069	0.06803
Bordetella bronchiseptica		0.31422		0.34907	0.33383	0.2128	0.32442	0.33162	0.32183		0.0245	0.02007	0.03214	0.01684	0.01203	0.20966		0.02179	0.01428	0.02838	0.03206	0.00848	0.02916
Lactobacillus reuteri		0.00111		6e-05	0	0.00034	0.00069	0.00048	0		0.04638	0.04741	0.03359	0.08393	0.04302	0.02517		0.04676	0.08645	0.0551	0.00512	0.0257	0.03047
Lactobacillus prophage Lj771		0		0	0	0	0	0	0		9e-05	0.00038	0	0	0	0.00044		0.00075	0.00084	0.00074	8e-05	0.00011	0.00016
Candidatus Arthromitus sp. SFB-mouse		0		0	0	0	0	0	0		0.00037	0.00288	0.00065	0.01105	0.00267	0.00052		0.00491	0.00017	0.0023	0.00178	0.00023	0.00021
Lactobacillus acidophilus		0		0	0	0	0	0	0		0.0017	0.00359	0.00375	0.0033	0.00319	0.00542		0.00096	0.0012	0.00098	0.00111	0.00058	0.00067
Bifidobacterium animalis		0.0034		0	0	0	0	0	0		0.02551	0.03021	0.0079	0.02631	0.00166	0.03159		0.00181	0.00631	0.00589	0.00128	0.0154	0.01894
Methylobacterium sp. 4-46		0.10075		0.11742	0.10865	0.07329	0.10119	0.10568	0.10116		0.00766	0.0062	0.00966	0.005	0.00387	0.06574		0.00712	0.00479	0.00857	0.00985	0.00293	0.00935
Lactobacillus gasseri		0		0	0	0	0	0	0		0.00036	0.00109	0.00085	0.00064	0.00057	0.00173		0.00046	0.00045	0.00045	8e-05	0.00014	0.00013
Bacteroides fragilis		0.00534		0.00101	0.00129	0.00069	0.00096	0.00093	0.00127		0.14863	0.131	0.08676	0.10857	0.12424	0.01373		0.08397	0.08059	0.10927	0.0386	0.10775	0.08828
Lactobacillus phage KC5a		0		0	0	0	0	0	0		0	0.0001	0	0	0	0		0.00031	0.00038	0.00034	0	0	0
Encephalomyocarditis virus		0.05746		0.06929	0.06639	0.04504	0.06572	0.06256	0.06049		0.00424	0.00346	0.00581	0.00282	0.00193	0.03664		0.0038	0.00261	0.0047	0.00556	0.00158	0.00573
Streptococcus suis		0.06914		0.0919	0.09839	0.06003	0.08583	0.09387	0.09358		0.01807	0.01473	0.03091	0.01581	0.0171	0.05484		0.0144	0.01003	0.01744	0.02892	0.00788	0.01709
Burkholderia mallei		0.04049		0.04855	0.04527	0.03088	0.04166	0.0419	0.03894		0.0057	0.00499	0.00738	0.00446	0.00493	0.02595		0.00587	0.00367	0.006	0.00764	0.0027	0.00561
Mycobacterium tuberculosis		0.05606		0.07545	0.08119	0.05455	0.07102	0.06683	0.06763		0.0067	0.00602	0.00861	0.00537	0.0052	0.03429		0.00518	0.00443	0.00573	0.00809	0.00358	0.00761
Thermoanaerobacter wiegelii		0.01991		0.05258	0.04805	0.02345	0.03059	0.05035	0.04165		0.00349	0.00259	0.00407	0.00229	0.00163	0.02483		0.00294	0.00163	0.00341	0.00334	0.00087	0.00285
Bifidobacterium longum		0		0.00062	0	0.00206	0.00085	0.00134	0.00232		0.00608	0.00668	0.00374	0.0066	0.0013	0.00709		0.00095	0.00201	0.00186	0.00194	0.00372	0.00505
Bifidobacterium bifidum		0		0	0	0	0	0.0002	0		0.00475	0.00553	0.00265	0.00514	0.00081	0.00619		0.00043	0.0013	0.00119	0.00091	0.00279	0.00356
Bifidobacterium adolescentis		0		0	0	0	0	0	0		0.00376	0.00457	0.00136	0.00424	0.00036	0.0044		0.00032	0.00097	0.00088	0.00047	0.00219	0.00284
Lactobacillus amylovorus		0		0	0	0	0	0	0		0.00083	0.00158	0.00132	0.00155	0.00182	0.00269		0.0001	9e-05	0.00013	0.00027	0	0.00013
Bacteroides salanitronis		0		0	0	0	0	0	0		0.01573	0.01531	0.00984	0.01045	0.01563	0.00249		0.0167	0.01398	0.01468	0.00749	0.01864	0.013
Treponema primitia		0.01294		0.01426	0.01433	0.00979	0.01328	0.01204	0.01161		0.00115	0.00092	0.00192	0.00098	0.001	0.00708		0.00109	0.00083	0.00116	0.0017	0.00064	0.00146
Bifidobacterium thermophilum		0		0	0	0	0	0	0		0.00251	0.00298	0.00108	0.00276	0.00033	0.00299		0.00023	0.00082	0.0006	0.0003	0.00149	0.00185
Bifidobacterium breve		0		0.0013	0.00019	0.00354	0.00052	0.00223	0.002		0.00215	0.00259	0.00082	0.00272	0.00058	0.01686		0.00027	0.00064	0.0006	0.00037	0.00135	0.00167
Bifidobacterium dentium		0		0	0	0	0	0	0		0.0022	0.00244	0.00081	0.00216	0.00027	0.00253		0.0002	0.00057	0.00064	0.00023	0.00116	0.00162
Roseburia hominis		0.00305		0	0	0	0	0.00012	0		0.01006	0.00789	0.04836	0.01653	0.02331	0.00889		0.0072	0.01016	0.00865	0.05675	0.00595	0.01711
Tannerella forsythia		0.00174		0	0	0	0	0	0		0.02503	0.0229	0.01629	0.01342	0.02246	0.00327		0.03434	0.02259	0.02748	0.02312	0.0152	0.01308
Alistipes shahii		0.00314		0	0	0	0	0.00024	0		0.12794	0.10899	0.06723	0.12284	0.11947	0.00546		0.14712	0.11725	0.12182	0.14588	0.08598	0.08999
Parabacteroides distasonis		0		0	0	0	0	0	0		0.01809	0.01548	0.00866	0.00876	0.02255	0.00263		0.01283	0.01103	0.01241	0.00538	0.01323	0.01038
Adlercreutzia equolifaciens		0		0	0	0	0	0	0		0.00223	0.00269	0.00355	0.00306	0.00246	0.00352		0.00167	0.00186	0.0026	0.00354	0.00291	0.00249
Alistipes finegoldii		0.00247		0	0	0	0	0.00013	0		0.11486	0.09564	0.06159	0.11113	0.10471	0.00539		0.12474	0.10036	0.10521	0.12344	0.07493	0.08413
Lactobacillus crispatus		0		0	0	0	0	0	0		0.00058	0.00161	0.00154	0.0013	0.0008	0.003		5e-05	4e-05	4e-05	6e-05	0	0
Lactobacillus helveticus		0		0	0	0	0	0	0		0.00073	0.00207	0.00188	0.002	0.00128	0.00369		5e-05	4e-05	3e-05	4e-05	5e-05	8e-05
Stackebrandtia nassauensis		0.00887		0.00804	0.00711	0.0049	0.00668	0.00598	0.0059		0.00085	0.00082	0.00123	0.00083	0.00083	0.00399		0.00089	0.00076	0.00091	0.00127	0.00061	0.00109
Prevotella dentalis		0		0.00063	0.00095	0.00051	0.00062	0.00076	0.00098		0.01018	0.01069	0.00711	0.00761	0.00933	0.00198		0.01222	0.01033	0.01175	0.00616	0.01048	0.01032
Streptomyces albus		0.00527		0.00648	0.00641	0.00536	0.00683	0.00656	0.00622		0.00074	0.00057	0.00115	0.00063	0.00045	0.00379		0.00048	0.00037	0.00068	0.00113	0.00038	0.00087
Treponema azotonutricium		0.00548		0.00731	0.00694	0.00549	0.00694	0.00679	0.0059		0.00071	0.00059	0.00094	0.00058	0.00055	0.00377		0.00068	0.00063	0.00072	0.00104	0.00048	0.00082
Akkermansia muciniphila		0		0	0	0	0	0.00012	0		0.00116	0.00268	0.03119	0.00087	0.0429	0.0094		0.00492	0.00372	0.00536	0.0021	0.02234	0.03481
Enterococcus faecalis		0.00138		0	0	0	0	0	0		0.00759	0.00537	0.01082	0.00897	0.01319	0.00253		0.00141	0.00258	0.00141	0.00853	0.00099	0.00321
Pandoravirus salinus		0.00109		0.01142	0.01933	0.0124	0.01578	0.01323	0.01829		3e-05	0.0001	4e-05	9e-05	0.00014	0.0035		6e-05	0.0001	0.00033	4e-05	2e-05	0.00027
Lactobacillus phage phi jlb1		0		0	0	0	0	0	0		0	0	0	0	0	0		7e-05	0	0.00011	0	0	0
Agathobacter rectalis		0.00259		0	0	0	0	0	0		0.00555	0.00396	0.02194	0.00818	0.0123	0.00436		0.00287	0.00449	0.00377	0.02609	0.00244	0.00775
Streptomyces cattleya		0.0018		0.00229	0.00267	0.0023	0.00237	0.00236	0.00261		0.00285	0.0027	0.00418	0.00289	0.0033	0.00187		0.00221	0.00209	0.00224	0.00377	0.00181	0.00301
[Clostridium] saccharolyticum		0.00215		0	0	0	0	0	0		0.00263	0.00242	0.01153	0.00403	0.0073	0.00293		0.00219	0.00299	0.0024	0.01701	0.00189	0.00438
Bacteroides vulgatus		0.00165		0	0	0	0	0	0		0.0133	0.01222	0.00607	0.00737	0.01156	0.00141		0.00686	0.00556	0.00622	0.00348	0.01841	0.00927
Gordonibacter pamelaeae		0		0	0	0	0	0	0		0.00092	0.00089	0.00173	0.00112	0.00095	0.00133		0.00064	0.00072	0.00097	0.00158	0.00071	0.00078
Methylobacterium extorquens		0.00311		0.00527	0.0053	0.00456	0.00521	0.00458	0.00501		0.00076	0.0008	0.00078	0.00067	0.00056	0.00271		0.00085	0.00076	0.00102	0.001	0.00063	0.001
Mycoplasma hyopneumoniae		0		0.00662	0.01002	0.006	0.0083	0.00806	0.00999		0.00012	0.00013	0.00013	0.00012	8e-05	0.00193		0.00012	0.00018	0.00034	0.00015	0.00012	0.00024
Paludibacter propionicigenes		0		0	0	0	0	0	0		0.00512	0.00613	0.00393	0.00327	0.00453	0.00118		0.00649	0.00619	0.00721	0.00313	0.00668	0.00664
Peptoclostridium difficile		0		0	0	0	0	0.00011	0		0.00258	0.00226	0.01196	0.00433	0.00491	0.00222		0.00144	0.00165	0.00183	0.00879	0.00108	0.00313
Bacteroides thetaiotaomicron		0		0	0	0	0	0.00013	0		0.02672	0.03319	0.00886	0.01681	0.03434	0.00272		0.00526	0.00458	0.00574	0.00256	0.22896	0.11192
Lactobacillus delbrueckii		0		0	0	0	0	0	0		0.0002	0.00032	0.00049	0.0003	0.0002	0.0005		0.00019	0.00018	0.00016	0.0002	6e-05	9e-05
Prevotella denticola		0		8e-05	0.00011	0	0.00013	0.00012	0.0002		0.00473	0.00508	0.00327	0.00317	0.00441	0.00097		0.00585	0.00507	0.00577	0.0029	0.0048	0.00494
Clostridium sp. SY8519		0		0	0	0	0	0	0		0.00176	0.00145	0.00883	0.0031	0.00508	0.00185		0.00136	0.00206	0.00187	0.0149	0.00133	0.00371
Glypta fumiferanae ichnovirus		0		0.00781	0.01147	0.00786	0.01081	0.00899	0.01305		0	0	0	0	0	0.00238		0	0	0.0002	0	0	0.00014
Odoribacter splanchnicus		0		0.00026	0.00025	0.00034	0.00033	0.00023	0.00042		0.03836	0.02528	0.02416	0.02129	0.02415	0.00152		0.01928	0.01723	0.01901	0.02069	0.00963	0.00737
Pandoravirus dulcis		0		0.00704	0.01034	0.0069	0.00934	0.00813	0.01039		0	5e-05	0	4e-05	5e-05	0.00173		4e-05	4e-05	0.0002	0	0	0.00013
Staphylococcus aureus		0.07602		0.00185	0	0.00197	0.00285	0.00261	0.00324		0.00018	0.00057	0.0013	0.00041	0.0004	0.00606		0.00026	0.00027	0.00032	0.00045	0.00014	0.00012
Bifidobacterium asteroides		0		0	0	0	0	0	0		0.00096	0.00102	0.00083	0.00108	0.00041	0.00109		0.00023	0.00035	0.00031	0.00074	0.00053	0.00079
Porphyromonas asaccharolytica		0		0.0001	0	0	0.00011	0.00012	0.00023		0.00282	0.00303	0.00206	0.00224	0.00267	0.00052		0.00359	0.00317	0.0038	0.00179	0.00288	0.00256
Sorangium cellulosum		0.00179		0.00192	0.00272	0.00204	0.00228	0.00209	0.00248		0.00189	0.0018	0.0028	0.0018	0.00202	0.00119		0.00156	0.00148	0.00153	0.00232	0.00125	0.00173
Eggerthella lenta		0		0	0	0	0	0	0		0.00081	0.00065	0.00127	0.00086	0.00087	0.00081		0.00046	0.00057	0.00064	0.00088	0.00065	0.0007
Escherichia coli		0.00989		0.01455	0.01613	0.01455	0.01775	0.01668	0.01582		0.00331	0.0039	0.00112	0.00584	0.00289	0.00632		0.00178	0.00104	0.0007	0.00147	0.00155	0.00189
Ictalurid herpesvirus 1		0		0.00519	0.0082	0.00436	0.00678	0.00607	0.00713		0	4e-05	0	0	3e-05	0.00159		0	4e-05	9e-05	0	0	0.00011
Lactobacillus buchneri		0		0	0	0	0	0	0		0.00028	0.00024	0.00041	0.00022	0.00043	0		0.00013	0.00012	8e-05	0.00035	0.00015	0.00012
Lactobacillus kefiranofaciens		0		0	0	0	0	0	0		0.00062	0.00162	0.00142	0.0015	0.00133	0.00299		4e-05	7e-05	3e-05	5e-05	4e-05	5e-05
Porphyromonas gingivalis		0		0	0	0	0	0	0		0.0043	0.00464	0.00276	0.00282	0.00374	0.00072		0.00441	0.00385	0.00493	0.00203	0.005	0.00507
Prevotella ruminicola		0		0	0	0	0	0	0		0.00382	0.00372	0.00239	0.0023	0.00309	0.00064		0.00432	0.00382	0.00435	0.00211	0.00381	0.00357
Streptococcus pneumoniae		0		7e-05	0	0.0003	0.00117	9e-05	0		0	0.00017	0.00036	9e-05	0.00027	4e-05		0.0001	7e-05	8e-05	0.00011	4e-05	0
Bacteroides helcogenes		0		0	0.00021	0	0.00016	0.0001	0		0.00802	0.00634	0.00311	0.00466	0.00878	0.00079		0.00401	0.0039	0.00457	0.00196	0.00801	0.00543
Cyprinid herpesvirus 1		0		0.00383	0.0077	0.00416	0.00462	0.00378	0.00642		0	0	0	0	0	0.00173		0	9e-05	0.00015	0	0	9e-05
Faecalitalea cylindroides		0		0	0	0	0	0	0		0.00098	0.00133	0.00545	0.00494	0.0019	0.00145		0.00109	0.00159	0.00206	0.00336	0.00683	0.01028
Streptococcus pyogenes		0		0.00091	0.00078	0.00114	0.00099	0.00071	0.00107		0.00139	0.00129	0.00599	0.00305	0.00254	0.00147		0.00093	0.00112	0.0008	0.00977	0.00073	0.00159
[Eubacterium] eligens		0		0	0	0	0	0	0		0.00208	0.0015	0.00787	0.00298	0.00407	0.00143		0.00126	0.00199	0.00172	0.01011	0.00115	0.00247
Lachnoclostridium phytofermentans		0		0	0	0	0	0	0		0.00195	0.00125	0.00637	0.0025	0.00261	0.00105		0.00115	0.0014	0.00121	0.00729	0.00071	0.00218
Lactobacillus sakei		0		0	0	0	0	0	0		0.00057	0.00043	4e-05	0.0006	0.00105	0.00013		3e-05	3e-05	0	0	0.0001	0.00014
Tetragenococcus halophilus		0		0	0	0	0	0	0		0.00022	0.00022	0.00012	0.00016	0.00032	8e-05		7e-05	7e-05	0.00012	0.00012	4e-05	6e-05
Butyrivibrio proteoclasticus		0		0.00011	0	0	0	0	0		0.00145	0.00138	0.00548	0.00161	0.00343	0.00114		0.00107	0.00146	0.00119	0.00843	0.00081	0.00199
Clostridium botulinum		0		7e-05	0	0	0.00011	0	0.00019		0.00056	0.00187	0.00213	0.00235	0.00095	0.00033		0.0005	0.00045	0.0009	0.00141	0.00036	0.00046
Hyposoter fugitivus ichnovirus		0		0.00297	0.00577	0.00407	0.00437	0.00338	0.00595		0	4e-05	0	2e-05	0	0.00087		0	0	9e-05	0	0	7e-05
Prevotella intermedia		0		0	0	0	0	0	0		0.00193	0.00206	0.0015	0.00144	0.0017	0.00034		0.0023	0.00182	0.00196	0.00097	0.00173	0.00122
Prevotella sp. oral taxon 299		0		0	0	0	0	0	0		0.00172	0.00179	0.00114	0.00104	0.00155	0.00026		0.00194	0.00151	0.00187	0.00082	0.00175	0.00158
Proteus mirabilis		0		0.00264	0.00129	0.00455	0.0049	0.0032	0.00849		4e-05	0.0001	0.00011	0.00018	3e-05	0.00144		4e-05	3e-05	0.00018	3e-05	0	6e-05
Riemerella anatipestifer		0.00139		0.00406	0.00455	0.00279	0.00448	0.00417	0.00423		0.00034	0.00029	0.00022	0.00028	0.0005	0.00061		0.00028	0.00021	0.00024	0.00022	0.00017	0.00019
Bacillus cereus		0		0	0	0	0	0.00013	0		0.0002	0.00062	0.00034	0.00066	0.00054	0.00016		0.00018	0.00023	0.00023	0.0004	0.00018	0.00041
Candidatus Azobacteroides pseudotrichonymphae		0		0.0011	0.00095	0.00104	0.0009	0.00105	0.00099		0.00145	0.0019	0.00088	0.00089	0.00121	0.00038		0.00182	0.00176	0.00226	0.00057	0.00206	0.00216
Cellulomonas gilvus		0		0	0	0	0	0	0		0.00031	0.00067	0.00052	0.00106	0.00019	0.00027		0.0002	0.00018	0.00013	0.00013	0.0002	0.00022
Clostridium kluyveri		0		0	0	0	0	0	0		0.00094	0.00074	0.0014	0.00111	0.00059	0.00058		0.00016	0.00092	0.00087	0.00114	0.00055	0.00038
Cotesia congregata bracovirus		0		0.00224	0.00343	0.00301	0.00348	0.00236	0.00446		0	0	0	0	0	0.00084		6e-05	0	6e-05	0	0	6e-05
Enterococcus faecium		0		0	0	0	0	0	0		0.00117	0.00101	0.00391	0.00271	0.00293	0.00064		0.0006	0.00058	0.00053	0.00652	0.00058	0.00131
Gardnerella vaginalis		0		0	0	0	0	0	0		0.0003	0.00026	0.0002	0.00031	7e-05	0.00031		6e-05	9e-05	0.00011	0.00021	0.00017	0.00023
Isoptericola variabilis		0		0	0	0	0	0	0		0.00032	0.00037	0.00018	0.0003	0.00019	0.00028		0.00018	0.00016	0.00015	0.00021	0.00022	0.00032
Listeria monocytogenes		0		0.00025	0.00027	0.00018	0.00049	0.00041	0.00031		0.0003	0.0002	0.00045	0.00032	0.00037	0.00016		0.00014	9e-05	0.00021	0.00038	0.00011	0.00013
Macacine herpesvirus 1		0.00149		0.00148	0.00172	0.00136	0.00198	0.00142	0.00179		0.00011	0.0001	0.00016	8e-05	7e-05	0.00073		9e-05	6e-05	0.00014	0.00014	6e-05	0.00016
Oscillibacter valericigenes		0		7e-05	0.0001	0	0	8e-05	0		0.00649	0.0046	0.02737	0.00786	0.01007	0.00211		0.00337	0.00556	0.00472	0.02419	0.00192	0.00703
Paenibacillus mucilaginosus		0		0.00036	0.00038	0.00048	0.0004	0.00036	0.00039		0.0009	0.00068	0.00133	0.0008	0.00109	0.00038		0.00088	0.00078	0.00073	0.00137	0.00078	0.00095
Prevotella melaninogenica		0		0	0	0	0	0	0		0.00207	0.00203	0.0015	0.00135	0.00181	0.00033		0.00193	0.00178	0.00192	0.00129	0.0021	0.00168
Psychroflexus torquis		0		0	0	0	0	0	0		0.00028	0.00015	0.00035	0.00014	0.00024	0		0.00014	0.00018	0.00016	0.0004	6e-05	8e-05
Slackia heliotrinireducens		0		0	0	0	0	0	0		0.00051	0.00047	0.00138	0.00063	0.00077	0.00033		0.00055	0.00061	0.00061	0.00154	0.00041	0.00064
Verminephrobacter eiseniae		0.0011		0.00115	0.00161	0.00114	0.00149	0.00113	0.00125		0.00032	0.00032	0.00035	0.00027	0.00033	0.00061		0.00037	0.00033	0.0004	0.00035	0.00032	0.00038
Achromobacter xylosoxidans		0		0	0	0	0	0	0		0.00027	0.00021	0.00051	0.00021	0.00023	0.00018		0.00016	0.00016	0.00015	0.00029	0.00015	0.00023
Bacillus cellulosilyticus		0		0	0	0	0	0	0		9e-05	0.00013	0.00011	0.00011	0.00023	3e-05		7e-05	0.00013	0.00011	8e-05	0	3e-05
Beutenbergia cavernae		0		0	0	0	0	0	0		0.00019	0.0002	0.00014	0.00023	7e-05	0.00022		5e-05	9e-05	0.00013	8e-05	9e-05	0.00014
Blattabacterium punctulatus		0		0	0	0	0	0	0		0.00064	0.00102	0.00067	0.00086	0.00084	0.0002		0.00108	0.00091	0.00086	0.00029	0.0007	0.00065
Brachybacterium faecium		0		0	0	0	0.00012	0	0		0.00034	0.00036	0.00041	0.00035	0.00029	0.00037		0.0001	0.00011	0.00014	0.00015	0.00012	0.00021
Cardinium endosymbiont of Encarsia pergandiella		0		0.00032	0.00016	0.00056	0.00035	0.00044	0.00086		0.00025	0.00039	0.0002	0.00017	0.0003	0.00028		0.00045	0.0003	0.00039	0.00023	0.00056	0.00035
Cellulomonas flavigena		0		0.00011	0.00013	0.0003	0	9e-05	0.00016		0.00022	0.00025	0.00018	0.00023	0.00012	0.00024		0.00019	0.00022	0.00018	0.00028	0.00017	0.00022
Cellulosilyticum lentocellum		0		0	0	0	0	0	0		0.00055	0.00065	0.0018	0.00112	0.00077	0.0004		0.00029	0.00048	0.00044	0.0016	0.00024	0.00042
Clavibacter michiganensis		0		0	0	0	0	0	0		0.00032	0.00037	0.0005	0.00046	0.00018	0.00022		0.00015	0.00019	0.00015	0.00063	0.00023	0.00033
Cyprinid herpesvirus 3		0		0.00134	0.00239	0.00142	0.00171	0.00157	0.00191		0	0	0	0	0	0.00043		0	0	7e-05	0	0	3e-05
Dyadobacter fermentans		0		0	0	0	0	0	0		0.00061	0.00064	0.00046	0.00054	0.00055	8e-05		0.00096	0.00082	0.00108	0.00051	0.00068	0.00068
Eggerthella sp. YY7918		0		0	0	0	0	0	0		0.00032	0.00032	0.00089	0.00039	0.0005	0.00026		0.00024	0.00024	0.00033	0.0006	0.00016	0.00034
Equid herpesvirus 3		0		0.00062	0.00093	0.0003	0.00046	0.00038	0.00069		0	0	0	0	0	0.00059		0	0	0	0	0	0
Eubacterium limosum		0		0	0	0	0	0	0		0.00126	0.00054	0.00261	0.00094	0.00131	0.00045		0.00049	0.0007	0.00056	0.00234	0.00033	0.00062
Flavobacterium indicum		0		0	0	0	0	0	0		0.00032	0.00026	0.00031	0.00017	0.0002	6e-05		0.00058	0.00043	0.00049	0.00043	0.00046	0.00018
Geobacillus sp. GHH01		0		0	0	0	0	0	0		0	0.00017	0.00012	0	0.00015	0		0	0	0	0	8e-05	0.00014
Human herpesvirus 7		0		0.00113	0.00245	0.00066	0.00124	0.00071	0.00142		0	0	0	0	0	0.00044		0	0	0	0	0	0
Intrasporangium calvum		0		0	0	0	0	0	0		0.00026	0.00025	0.00015	0.00024	0.00013	0.0002		8e-05	0.00011	0.00013	0.0001	0.00017	0.00021
Megasphaera elsdenii		0		0	0	0	0	0	0		0.00049	0.00041	0.00088	0.00041	0.00059	0.00012		0.00075	0.00066	0.0007	0.00129	0.00054	0.00054
Methylobacterium populi		0		0.0009	0.00115	0.00102	0.00098	0.00091	0.00111		0.00046	0.00048	0.00078	0.00051	0.0006	0.00053		0.00032	0.00035	0.00038	0.00061	0.00031	0.00049
Micrococcus luteus		0.001		0.00045	0	0.00066	0.00051	0.00108	0.00019		0.00027	0.00031	0.00035	0.00037	0.00018	0.00101		0.00027	0.00026	0.00024	0.00038	0.00022	0.00035
Microlunatus phosphovorus		0		0.00054	0.00054	0.00062	0.00069	0.00062	0.00067		0.00012	0.00014	0.00021	0.00019	0.00013	0.00036		0.00016	0.00011	0.00017	0.00019	0.00012	0.00018
Modestobacter marinus		0		0.00038	0.00045	0.00045	0.00051	0.00037	0.00038		0.00022	0.00023	0.00035	0.0002	0.0002	0.00034		0.00012	0.00013	0.00011	0.0002	0.00012	0.00018
Mycoplasma hyorhinis		0		0.00129	0.00166	0.00149	0.00191	0.00184	0.00206		0	0	0.00015	5e-05	7e-05	0.00044		0	6e-05	8e-05	0	0	4e-05
Phycisphaera mikurensis		0		7e-05	0	0	0	0	0		0.00015	0.00014	0.00024	0.00014	0.00019	7e-05		0.00014	0.00017	0.00015	0.00014	8e-05	0.00013
Pseudomonas putida		0		0.00027	0	0	0	0.00053	0		0.00079	0.00071	0.00107	0.00064	0.00081	0.00027		0.00119	0.00093	0.00112	0.00126	0.00088	0.00102
Pseudopedobacter saltans		0		0	0	0	0	0	0		0.00071	0.00076	0.00053	0.00065	0.00065	0.0001		0.00115	0.00099	0.00092	0.00063	0.00088	0.00062
Ruminococcus albus		0		0	0	0	0	0	0		0.00115	0.00076	0.00297	0.00117	0.00158	0.00045		0.0008	0.00084	0.00107	0.00315	0.00056	0.00106
Ruminococcus champanellensis		0		0	0	0	0	0	0		0.00113	0.00085	0.00435	0.00145	0.00196	0.00052		0.00071	0.00097	0.00115	0.00396	0.00063	0.00147
Sphingobacterium sp. 21		0		0	0	0	0	0	0		0.00124	0.00113	0.00083	0.00084	0.00109	0.00018		0.00137	0.00121	0.0013	0.00058	0.0008	0.00083
Streptomyces bingchenggensis		0		0.00025	0.00053	0.0005	0.00039	0.00034	0.00043		0.00068	0.00074	0.00121	0.00076	0.00081	0.0003		0.00047	0.00059	0.00054	0.00103	0.00054	0.00081
Treponema succinifaciens		0		0	0	0	0	0	0		0.0013	0.00104	0.00459	0.0017	0.00207	0.00069		0.00058	0.00087	0.0009	0.00426	0.00063	0.00184
Xylanimonas cellulosilytica		0		0	0	0	0	0	0		0.00024	0.0003	0.00021	0.00028	0.00014	0.00026		9e-05	0.00015	0.00017	0.00024	0.00023	0.00022
[Clostridium] cellulolyticum		0		0	0	0	0	0	0		0.00022	0.00017	0.00091	0.00026	0.00028	8e-05		0.00023	0.00015	0.0003	0.00139	8e-05	0.00041
[Clostridium] clariflavum		0		0	0	0	0	0	0		0.00029	0.00027	0.00107	0.00054	0.00055	0.00039		0.00018	0.00018	0.00024	0.00116	0.00016	0.00026
[Clostridium] sticklandii		0		0	0	0	0	0	0		0.00013	0.00021	0.00048	0.00034	0.00026	8e-05		0.00013	0.00015	0.00017	0.00062	0.00012	0.00021
Acholeplasma laidlawii		0		0	0	0	0	0	0		7e-05	9e-05	0.00013	7e-05	0.0001	4e-05		8e-05	7e-05	8e-05	0.0001	5e-05	6e-05
Acholeplasma palmae		0		0	0	0	0	0	0		6e-05	0.0001	8e-05	6e-05	8e-05	0		6e-05	5e-05	0.00014	0.00015	7e-05	0.0001
Acidaminococcus fermentans		0		0	0	0	0	0	0		0.00042	0.00043	0.00151	0.00052	0.00068	0.00016		0.00028	0.00044	0.0004	0.00145	0.00017	0.00059
Acinetobacter baumannii		0.0043		0.00032	0	0.00066	0.00068	0.0003	0.00083		6e-05	0	0.00033	0.00013	8e-05	0.00037		0.00013	6e-05	3e-05	0.00016	0	0.0001
Actinoplanes friuliensis		0		0.00012	0	0	0.00014	8e-05	0.00019		0.0002	0.00016	0.00024	0.00017	0.00016	0.00012		0.00014	0.00011	0.0001	0.00026	0.0001	0.00012
Actinoplanes missouriensis		0		0	0	0	0	0	0		0.00019	0.00017	0.00027	0.0002	0.00016	9e-05		0.00013	0.00016	0.00017	0.00018	0.00014	0.00019
Actinoplanes sp. N902-109		0		0	0	0	0	0	0		0.00019	0.00021	0.00024	0.00027	0.00018	9e-05		6e-05	5e-05	0.0001	0.00015	7e-05	0.00012
Actinoplanes sp. SE50/110		0		0	0	0	0	0	0		0.00017	0.00016	0.00025	0.00015	0.00017	7e-05		0.00015	0.00017	0.00021	0.00029	0.0001	0.00015
Actinosynnema mirum		0		0	0	0	0	0	0		0.00019	0.0002	0.00023	0.00019	0.00011	0.00014		5e-05	9e-05	8e-05	0.00012	9e-05	0.00011
Aerococcus urinae		0		0	0	0	0	0	0		0.0001	0.0001	0.00025	0.0001	0.00027	6e-05		7e-05	6e-05	8e-05	0.0004	3e-05	9e-05
Aeromonas hydrophila		0		0.00016	0.00011	0	0.00024	0	0.00017		0.00034	0.00024	0.00052	0.00038	0.00035	0.00013		0.00028	0.00023	0.0003	0.00041	0.00027	0.00034
Alkaliphilus metalliredigens		0		0	0	0	0	0	0		0.0003	0.00029	0.00071	0.00033	0.00039	0.00016		0.00021	0.00019	0.00021	0.00052	0.00022	0.00023
Alkaliphilus oremlandii		0		0	0	0	0	0	0		0.00057	0.00073	0.00075	0.00089	0.00046	0.00013		0.00075	0.00071	0.00074	0.00067	0.00037	0.00033
Alteromonas mediterranea		0		0.00138	0.00279	0.26538	0.00205	0.00471	0.00647		0.00102	0.00147	0.00077	0.00743	0.00013	0.0048		0.00016	0.06365	0.00188	0.01278	0.04011	0.0537
Amycolicicoccus subflavus		0		0	0	0	0	0	0		0.00017	0.00017	0.0001	0.00016	8e-05	9e-05		0.00013	0.0001	0.00017	8e-05	0.00015	0.00013
Anaeromyxobacter dehalogenans		0		0	0	0	0	0	0		0.00033	0.00026	0.00049	0.00036	0.00031	0.00011		0.00025	0.00023	0.00024	0.00031	0.00035	0.00035
Anoxybacillus flavithermus		0		0	0	0	0	0	0		6e-05	5e-05	9e-05	3e-05	6e-05	0		0	5e-05	4e-05	0.00013	3e-05	7e-05
Arthrobacter arilaitensis		0		0	0	0	0.00016	0	0		0.0002	0.00019	0.00016	0.00019	0.0001	0.00014		0.00018	0.00013	0.00018	0.00032	0.00018	0.00015
Arthrobacter chlorophenolicus		0		0	0	0	0	0	0		0.00018	0.00025	0.00034	0.00018	0.0002	8e-05		0.00013	0.0001	0.00011	0.00017	0.00017	0.00019
Arthrobacter phenanthrenivorans		0		0	0	0	0	0	0		0.00019	0.00014	0.00019	0.00022	0.00011	0.00011		3e-05	7e-05	4e-05	0.0001	5e-05	0.0001
Arthrobacter sp. FB24		0		0.00016	0.00016	0.0002	0.00027	0.0002	0.00018		0.00014	0.00017	0.00025	0.00014	9e-05	0.00018		0.00016	0.00015	0.00016	0.00032	0.00022	0.00019
Azotobacter vinelandii		0		0.00013	8e-05	0	0.00015	0.00011	0.00019		0.00023	0.00023	0.00029	0.00026	0.00021	0.0002		0.00017	0.00015	0.00014	0.00017	0.00014	0.00019
Bacillus clausii		0		0	0	0	0	0	0		8e-05	5e-05	0.00012	6e-05	0.0001	0		4e-05	8e-05	5e-05	0.00015	4e-05	0
Bacillus cytotoxicus		0		0	0	0	0	0	0		0.0001	0.0001	0.00028	0.00019	0.00014	3e-05		5e-05	6e-05	8e-05	0.00012	5e-05	4e-05
Bacillus halodurans		0		0	0	0	0	0	0		0	3e-05	4e-05	3e-05	7e-05	4e-05		3e-05	6e-05	6e-05	4e-05	0	3e-05
Bacillus megaterium		0		0	0	0	0	0	0		9e-05	0.0001	0.00028	0.00016	0.0001	7e-05		8e-05	8e-05	8e-05	0.00011	9e-05	0.00015
Bacillus sp. 1NLA3E		0		0	0	0	0	0	0		4e-05	6e-05	0.00015	7e-05	9e-05	4e-05		5e-05	5e-05	9e-05	0.00017	0	5e-05
Bacillus subtilis		0		0	0	0	0	0	0		0.00051	0.00031	0.00044	0.00027	0.00055	0.0001		9e-05	0.00023	0.00037	0.00044	0.00011	0.00015
Bacillus thuringiensis		0		0.00021	0.00019	0.00025	0.0004	0.00017	0.00026		0.00052	0.00052	0.00079	0.00043	0.00064	0.00017		8e-05	0.00019	0.00038	0.00039	0.00019	0.00024
Belliella baltica		0		7e-05	0	0	0.00017	0.00019	0		0.00027	0.00038	0.00033	0.0004	0.00019	6e-05		0.00021	0.0002	0.00041	0.00021	0.00021	0.00024
Blastococcus saxobsidens		0		0.00014	0.00014	0	0.00012	0.00014	0.00019		0.00012	9e-05	0.00013	0.00015	9e-05	0.0001		0.00021	0.0002	0.00017	0.00023	0.00011	0.00015
Bordetella petrii		0		0	0	0	0	0	0		0.00029	0.00039	0.00034	0.00018	0.00041	7e-05		0.00051	0.00048	0.00036	0.00039	0.00025	0.00019
Brachyspira murdochii		0		0.00071	0.00032	0.0011	0.00095	0.00073	0.00154		4e-05	0.00013	0.00025	0.00022	5e-05	0.00042		3e-05	4e-05	4e-05	0.0001	0	0
Burkholderia phytofirmans		0		0	0	0	0	0	0		0.00014	8e-05	0.00015	0.00012	0.0001	4e-05		0.00012	0.00014	0.00013	0.00013	7e-05	8e-05
Burkholderia pseudomallei		0		0.00037	0.00029	0.00055	0.00041	0.00028	0.00039		4e-05	3e-05	4e-05	7e-05	3e-05	0.0001		0	0	3e-05	0	5e-05	5e-05
Campylobacter jejuni		0		0	0	0	0	0	0		0.00027	0.00065	0.00064	0.00103	0.00015	0.00015		0.00028	0.00014	0.00037	0.00013	0	0
Candidatus Koribacter versatilis		0		0	0	0	0	0	0		0.00022	0.00025	0.00021	0.00018	0.00019	5e-05		0.00027	0.00031	0.00034	0.00016	0.00027	0.00033
Capnocytophaga ochracea		0		0	0	0	0	0	0		0.00033	0.00033	0.00026	0.00013	0.00031	6e-05		0.00038	0.00038	0.00041	0.00019	0.00038	0.00025
Carnobacterium maltaromaticum		0		0	0	0	0	0	0		0.00029	0.00023	9e-05	0.00026	0.00048	8e-05		3e-05	6e-05	6e-05	0.00013	0	7e-05
Catenulispora acidiphila		0		0	0	0	0	0	0		0.00012	0.00014	0.0002	0.00017	0.00012	7e-05		0.00016	0.00011	9e-05	0.0002	0.00011	0.00017
Cellulomonas fimi		0		0	0	0	0	0	0		0.00017	0.00012	0.00011	0.00015	6e-05	0.0001		2e-05	5e-05	7e-05	7e-05	8e-05	0.00011
Cellulophaga algicola		0		0.00019	0.00028	0.00041	0.00017	0.00034	0.00023		8e-05	7e-05	0.0001	6e-05	8e-05	6e-05		0.00035	0.00027	0.00024	0.0002	0.0002	0.00014
Chitinophaga pinensis		0		0	0	0	0	0	0		0.00066	0.0008	0.00062	0.001	0.0006	6e-05		0.00071	0.00053	0.00067	0.00029	0.00061	0.00047
Chlamydia psittaci		0		0.0004	0.00044	0.00025	0.00028	0.00038	0.0004		6e-05	8e-05	0.0001	8e-05	6e-05	0.00016		4e-05	4e-05	4e-05	5e-05	3e-05	6e-05
Chlorobaculum parvum		0		0	0	0	0	0	0		0.00053	0.00048	0.00057	0.00056	0.00055	9e-05		0.00048	0.00032	0.00039	0.0004	0.00048	0.00035
Chlorobaculum tepidum		0		0	0	0	0	0	0		0.00041	0.0004	0.00037	0.00027	0.00039	7e-05		0.00057	0.00039	0.00061	0.00038	0.00036	0.00039
Chlorobium phaeobacteroides		0		0.00082	0.00058	0.00089	0.00129	0.00063	0.00158		0.00024	0.00022	0.00024	0.00018	0.00016	0.0004		0.00026	0.0002	0.00036	0.00033	0.0002	0.00026
Chlorobium phaeovibrioides		0		0	0	0	0	0	0		0.00028	0.00021	0.00027	0.00024	0.00016	7e-05		0.00046	0.00033	0.00035	0.00023	0.00017	0.00015
Clostridium beijerinckii		0		0	0	0	0	0	0		0.00013	0.00044	0.00045	0.00046	0.00017	9e-05		0.00019	0.00011	0.00025	0.0013	0.0001	0.00011
Clostridium cellulovorans		0		0	0	0	0	0	0		0.00011	0.00035	0.0006	0.00059	0.00022	0.0001		0.00017	0.00011	0.00023	0.00038	8e-05	0.00014
Clostridium novyi		0		0	0	0	0	0	0		6e-05	9e-05	0.00041	0.00012	0.00016	0		0.00011	0.0001	0.00022	0.00041	6e-05	8e-05
Clostridium perfringens		0		0	0	0	0	0	0		0.00015	0.00032	0.0005	0.00041	0.00029	8e-05		0.00016	0.00015	0.00021	0.0004	0.00017	0.00021
Clostridium saccharobutylicum		0		0	0	0	0	0	0		0.00013	0.00037	0.0006	0.00029	0.00025	0.00014		0.00015	0.00018	0.00023	0.00052	0.00014	0.00012
Clostridium saccharoperbutylacetonicum		0		0	0	0	0	0	0		0.00013	0.00033	0.00059	0.00028	0.00023	0.00013		0.0001	0.00012	0.0002	0.00038	9e-05	0.00014
Clostridium tetani		0		0	0	0	0	0	0		0.0002	0.00024	0.00075	0.00041	0.00037	9e-05		0.00026	0.00028	0.00041	0.001	0.00013	0.00027
Collimonas fungivorans		0		0.00057	0.00076	0.0005	0.00058	0.00071	0.00068		0.00013	0.0001	0.0001	0.00014	0.00014	0.00019		0.00023	0.00021	0.00018	0.00025	7e-05	0.0001
Comamonas testosteroni		0		0	0	0	0	0	0.00069		0.00244	0.00285	0.00311	0.00248	0.00324	0.00024		0.00192	0.00144	0.00182	0.0017	0.00095	0.00112
Coriobacterium glomerans		0		0	0	0	0	0	0		0.00016	0.00016	0.00033	0.00019	0.00019	8e-05		0.00013	0.00012	0.00014	0.00029	0.0001	0.00012
Corynebacterium diphtheriae		0		0	0	0.00024	0.0004	0.00023	0		0.00022	0.0002	0.00068	0.00023	0.0004	0.00016		0.00019	0.00014	0.00028	0.00041	0.00011	0.00026
Corynebacterium halotolerans		0		0	0	0	0.00032	0.00016	0		0.00023	0.00018	0.0002	0.00017	0.00013	0.0001		0.00019	0.00023	0.00024	0.00022	0.0002	0.00029
Corynebacterium jeikeium		0		0	0	0.00877	0.02083	0.01009	0		0.00014	0.00012	0.00013	0.00012	0.00013	0.00015		0.00015	0.00011	9e-05	0.00021	0.0001	0.0001
Corynebacterium maris		0		0	0	0	0.0003	8e-05	0		7e-05	0.00011	0.00015	0.00011	7e-05	9e-05		5e-05	6e-05	5e-05	0.00013	4e-05	9e-05
Corynebacterium terpenotabidum		0		0	0	0	0	0	0		0.00012	0.00011	0.00012	0.00014	0.00011	5e-05		5e-05	5e-05	5e-05	8e-05	6e-05	8e-05
Corynebacterium urealyticum		0		0	0	0.00032	0.00089	0.00045	0		0.00011	0.00012	0.00014	0.00013	0.00013	6e-05		0.00013	0.00012	0.0001	0.00021	8e-05	0.00014
Corynebacterium variabile		0		0	0	0	0.00021	8e-05	0		0.00016	0.00018	0.00019	0.00012	0.00012	0.00016		7e-05	6e-05	6e-05	0.00023	9e-05	0.0001
Cupriavidus metallidurans		0		0	0	0	0	0	0		0.00043	0.00042	0.00037	0.00022	0.00036	0.0001		0.00033	0.00023	0.00033	0.00035	0.00032	0.00037
Cyprinid herpesvirus 2		0		0.00032	0.00111	0.00042	0.00051	0.0004	0.00064		0	0	0	0	0	0.00022		0	0	0	0	0	0
Dehalococcoides mccartyi		0		0	0	0	0	0	0		0.0002	0.00021	0.00042	0.00023	0.0003	0.00011		0.00027	0.00021	0.00022	0.00038	0.00016	0.00018
Deinococcus radiodurans		0		0	0	0	0	0	0		0.00023	0.0002	0.00028	0.0002	0.00022	8e-05		0.00012	0.00012	0.00015	0.00021	8e-05	0.0001
Delftia acidovorans		0		0	0	0	0	0	0		0	0.0001	0.00022	8e-05	0.00016	0		0.00012	0.00012	0.00017	8e-05	0	0.00011
Desulfitobacterium dehalogenans		0		0	0	0	0	0	0		0.00019	0.00038	0.0004	0.00037	0.00023	6e-05		0.00014	0.00018	0.00026	0.00034	0.00016	0.00031
Desulfomicrobium baculatum		0		0	0	0	0	0	0		0.00028	0.00026	0.00046	0.00032	0.00033	7e-05		0.00028	0.00029	0.00024	0.00059	0.00016	0.0002
Desulfosporosinus meridiei		0		0	0	0	0	0	0		8e-05	8e-05	0.00017	8e-05	0.00012	0		4e-05	9e-05	0.00012	0.00015	8e-05	0.00014
Desulfotomaculum kuznetsovii		0		0	0	0	0	0	0		0.00019	0.00012	0.00066	0.00018	0.00034	7e-05		0.00013	0.00014	0.00014	0.00053	8e-05	0.00012
Desulfovibrio alaskensis		0		0	0	0	0	0	0		0.00059	0.00047	0.00085	0.00072	0.00069	8e-05		0.00076	0.00061	0.00067	0.00092	0.00061	0.00041
Desulfovibrio desulfuricans		0		0	0	0	0	0	0		0.00083	0.00066	0.00203	0.00077	0.00095	0.00025		0.00066	0.0006	0.00052	0.00153	0.00051	0.00078
Desulfovibrio vulgaris		0		0	0	0	0	0	0		0.00089	0.00073	0.00162	0.00085	0.00099	0.00018		0.00101	0.00094	0.00106	0.00142	0.0008	0.00086
Echinicola vietnamensis		0		0	0	0	0	0	0		0.00048	0.00056	0.00036	0.00034	0.0005	8e-05		0.00063	0.00046	0.00065	0.00037	0.0005	0.00055
Edwardsiella ictaluri		0		0.0001	0.00021	0	0	0.00015	0.00026		0.00016	0.00015	0.00024	0.00016	0.00019	7e-05		0.0002	0.00021	0.00017	0.00025	0.00014	0.00016
Elephantid herpesvirus 1		0		0.00066	0.00112	0.00075	0.00093	0.00091	0.00114		0	0	0	0	0	0.00018		0	0	0	0	0	0
Emticicia oligotrophica		0		0	0	0	0	0	0		0.00047	0.00056	0.00041	0.00061	0.00044	8e-05		0.00036	0.00023	0.0003	0.00015	0.00035	0.00025
Epinotia aporema granulovirus		0		0.00061	0.00041	0.00067	0.00062	0.00057	0.00081		0	0	0	4e-05	0	6e-05		3e-05	2e-05	2e-05	0	0	4e-05
Erysipelothrix rhusiopathiae		0		0	0	0	0	0	0		8e-05	0.00013	0.00012	0.0001	9e-05	5e-05		7e-05	8e-05	0.00013	8e-05	0.00013	0.00019
Erythrobacter litoralis		0		0	0	0	0	0	0		0.0002	0.00022	0.0002	0.00018	0.00024	8e-05		0.00019	0.00018	0.0002	0.0002	0.00018	0.00012
Ethanoligenens harbinense		0		0	0	0	0	0	0		0.00137	0.00106	0.00462	0.00152	0.00227	0.00055		0.0008	0.00109	0.00108	0.0048	0.0007	0.0016
Fibrella aestuarina		0		0	0	0	0	0	0		0.00098	0.00088	0.00072	0.00085	0.00084	9e-05		0.00137	0.00106	0.00117	0.00098	0.0009	0.00097
Fibrobacter succinogenes		0		0	0	0	0	0	0		0.00066	0.00056	0.00058	0.00038	0.00066	0.0001		0.00058	0.00051	0.00063	0.00049	0.00055	0.00052
Filifactor alocis		0		0	0	0	0	0	0		0.00015	0.00016	0.00048	0.00015	0.00039	0.00012		0.0003	0.00023	0.00028	0.00084	0.00013	0.00032
Flavobacteriaceae bacterium 3519-10		0		0	0	0	0	0	0		0.0005	0.00054	0.00027	0.00039	0.00044	5e-05		0.00067	0.00048	0.00057	0.00038	0.00085	0.00055
Flavobacterium johnsoniae		0		0.00036	0.00029	0.00047	0.00058	0.00029	0.00058		0.00038	0.00035	0.00021	0.00027	0.0003	8e-05		0.00018	0.00014	0.0002	0.00028	0.0002	0.00011
Flavobacterium psychrophilum		0		0.00072	0.00044	0.00101	0.00079	0.00073	0.00094		0.00013	0.00015	0.00023	0.00031	0.00017	0.00028		0.00012	0.00011	7e-05	0	0.00011	0.00011
Flexibacter litoralis		0		0	0	0	0	0	0		0.00018	0.00037	0.00033	0.00051	0.00021	4e-05		0.00031	0.00033	0.00026	0.00013	0.00021	0.00016
Fluviicola taffensis		0		0	0	0	0	0	0		0.00064	0.00047	0.00045	0.00039	0.00046	0.00012		0.00039	0.00043	0.00051	0.00028	0.00042	0.00029
Frankia sp. EuI1c		0		0	0	0	0	0	0		0.00016	0.0001	0.00014	0.00011	0.00011	5e-05		0.00017	0.00024	0.00018	0.00032	0.00015	0.00013
Fusobacterium nucleatum		0		0	0	0	0	0.00023	0		0.00012	0.00053	0.00087	0.00081	0.00025	0.00013		0.00011	0.00013	0.00017	0.00024	7e-05	0.00011
Gemmatimonas aurantiaca		0		0	0	0	0	0	0		0.00028	0.00031	0.00017	0.00018	0.00029	4e-05		0.00042	0.00045	0.00047	0.00038	0.00039	0.00041
Geobacillus thermodenitrificans		0		0	0	0	0	0	0		9e-05	4e-05	9e-05	4e-05	4e-05	0		9e-05	6e-05	0.00011	8e-05	4e-05	3e-05
Gloeobacter violaceus		0		0	0	0	0	0	0		0.0003	0.00024	0.00041	0.00023	0.00033	5e-05		0.00021	0.00017	0.00023	0.00035	0.0002	0.00024
Granulicella mallensis		0		0	0	0	0	0	0		0.00019	0.00018	0.00014	0.00026	0.00023	0		0.00031	0.00026	0.00027	0.00022	0.0002	0.00022
Haemophilus influenzae		0		0.00142	0.00125	0.00232	0.00256	0.00218	0.00333		0.00015	0.00029	0.00028	0.00035	0.00014	0.00056		0.00016	0.00016	0.00023	0.00037	0.00014	0.00014
Haliangium ochraceum		0		0	0.00015	0	0.00017	0.00015	0		0.00027	0.00033	0.00039	0.00028	0.0003	7e-05		0.00033	0.0003	0.00023	0.00039	0.0002	0.00026
Haliscomenobacter hydrossis		0		0	0	0	0	0	0		0.00034	0.00022	0.00025	0.00021	0.00025	0		0.00045	0.00036	0.00032	0.00031	0.00024	0.00027
Haloquadratum walsbyi		0		0.00047	0.00068	0.00042	0.00056	0.00062	0.00049		2e-05	0.00013	0.00013	0.00024	0	0.00016		0	0	0	0	0	0
Helicobacter pylori		0		0.00073	0.00103	0.00102	0.00109	0.00094	0.00122		8e-05	6e-05	0.00015	6e-05	6e-05	0.00015		0	6e-05	9e-05	0.00012	8e-05	7e-05
Heliobacterium modesticaldum		0		0	0	0	0	0	0		0.00068	0.0005	0.0016	0.00062	0.00073	0.00018		0.00079	0.00077	0.00089	0.00227	0.00054	0.0007
Histophilus somni		0		0.00085	0.00098	0.00113	0.00124	0.00116	0.00197		8e-05	0.00016	0.0003	0.0003	0.00012	0.00023		3e-05	3e-05	8e-05	9e-05	4e-05	5e-05
Ilumatobacter coccineus		0		0	0	0	0	0	0		0.00092	0.00068	0.00062	0.00044	0.00043	0.0002		0.00036	0.00061	0.00079	0.00039	0.00115	0.00057
Klebsiella pneumoniae		0		0.00031	0.00048	0.00016	0.0004	0.00036	0.00032		0.00033	0.00025	0.00029	0.00024	0.00033	0.00026		0.00035	0.00032	0.00036	0.00042	0.00038	0.00039
Kocuria rhizophila		0		0	0	0	0	0	0		0.00019	0.00018	0.00029	0.00018	0.00019	8e-05		0.00016	0.00023	0.00014	0.00039	0.00013	0.00021
Kyrpidia tusciae		0		0.00018	0.00012	0	0.00017	0.00017	0		8e-05	0.00011	0.00017	9e-05	0.0001	0.0001		7e-05	8e-05	8e-05	0.0002	8e-05	0.00011
Kytococcus sedentarius		0		0	0	0	0	0	0		0.00017	0.00018	0.00044	0.00026	0.00013	0.00015		8e-05	0.00011	8e-05	0.00021	0.00014	0.00019
Lactobacillus brevis		0		0	0	0	0	0	0		0.00033	0.00028	7e-05	0.00031	0.00055	7e-05		5e-05	5e-05	6e-05	9e-05	4e-05	6e-05
Lactobacillus fermentum		0		0	0	0	0	0	0		0.00262	0.00164	0.00014	0.00234	0.00451	0.00036		7e-05	0.00015	0.00015	7e-05	0.00012	0.00036
Lactobacillus ruminis		0		0	0	0	0	0	0		0.00416	0.00308	0.00035	0.00386	0.00743	0.00072		9e-05	0.00013	0.00012	0.00068	0.00026	0.00064
Lactobacillus salivarius		0		0	9e-05	0	0.00023	0	0		0.00432	0.0033	0.00019	0.00424	0.00745	0.00082		2e-05	7e-05	5e-05	0.00011	0.00019	0.00058
Lactococcus lactis		0		0.01216	0.00164	0.03766	0.01291	0.0232	0.02666		0.00047	0.00029	0.00031	0.0003	0.00037	0.13613		0.00026	0.00014	0.00019	0.00016	9e-05	0.00018
Others		0.16378		0.03783	0.03916	0.04626	0.0679	0.05209	0.05174		0.10865	0.11753	0.18303	0.16161	0.12964	0.04589		0.09507	0.09133	0.09871	0.16122	0.0751	0.09484
